# Supplementary material for: Metabolomics Analysis as a Tool to Measure Cobalt Neurotoxicity: An In Vitro Validation
Source: Metabolites. 2023 May 27;13(6):698. doi: 10.3390/metabo13060698 (PMC10302852; doi:10.3390/metabo13060698)
Supplement: Supplementary file 1 [file metabolites-13-00698-s001.zip]

Archive with 1 entries (1 files):
- metabolites-2313738-supplementary.xlsx
