# Supplementary material for: Metabolomics Analysis as a Tool to Measure Cobalt Neurotoxicity: An In Vitro Validation
Source: Metabolites. 2023 May 27;13(6):698. doi: 10.3390/metabo13060698 (PMC10302852; doi:10.3390/metabo13060698)
Supplement: Supplementary file 1 [file metabolites-13-00698-s001.zip › metabolites-2313738-supplementary.xlsx]

## Sheet: tableS1
Supplementary Table 1: Metabolomic changes in U-373 cells resulting from cobalt treatment.
m/z	Rt(min)		Metabolite name	Ratio 25	p value	Ratio 50	p value	Ratio 100	p value	Ratio 150	p value	Ratio 200	p value
Purines and Pyrimidines
112.05	12	C4H5N3O	*Cytosine	1.852	0.002	2.131	0.004	2.069	0.002	1.333	0.109	1.997	0.027
115.05	14.8	C4H6N2O2	5,6-Dihydrouracil	1.43	0.019	1.336	0.045	1.307	0.049	1.295	0.099	1.593	0.007
166.072	9.9	C6H7N5O	*3-Methylguanine	2.43	0.034	1.745	0.005	2.458	0.053	1.459	0.077	2.11	0.008
243.062	9.9	C9H12N2O6	*Uridine	4.459	0.033	10.023	0.005	21.015	0.007	0.736	0.444	1.879	0.121
247.092	15.8	C9H14N2O6	5-6-Dihydrouridine	1.323	0.005	1.3	0.007	1.287	0.009	1.008	0.937	1.133	0.17
259.092	12.9	C10H14N2O6	Hydroxythymidine	8.865	0	11.137	0	19.143	0	15.501	0.001	12.625	0.001
269.087	11	C10H12N4O5	*Inosine	3.779	0.005	5.739	0.011	8.484	0.003	5.006	0.003	10.746	0.012
284.098	12.8	C10H13N5O5	*Guanosine	2.226	0.016	2.986	0.012	2.079	0.02	1.323	0.259	1.873	0.126
Oxidative stress
126.022	14.9	C2H7NO3S	*Taurine	1.371	0.056	1.344	0.059	1.545	0.007	1.165	0.398	1.007	0.968
166.054	13.2	C5H11NO3S	L-Methionine S-oxide	1.837	0.007	1.825	0.009	2.274	0.008	1.174	0.496	1.815	0.058
229.011	15.1	C5H11O8P	D-Ribose 5-phosphate	1.032	0.927	1.217	0.004	1.099	0.003	1.157	0.609	1.931	0.19
289.033	16.3	C7H15O10P	Sedoheptulose 7-phosphate	2.51	0.058	3.535	0.002	4.502	0.001	2.521	0.044	4.606	0.049
380.112	13.3	C13H21N3O8S	(R)-S-Lactoylglutathione	2.695	0.078	1.579	0.409	0.743	0.637	4.622	0.041	9.314	0.027
308.09	14.3	C10H17N3O6S	*Glutathione	1.251	0.179	1.299	0.196	2.034	0.001	2.39	0.006	2.903	0.004
611.145	17.4	C20H32N6O12S2	*Glutathione disulfide	2.85	0.042	3.485	0.019	4.888	0.048	4.152	0.02	9.741	0.029
744.082	16.8	C21H29N7O17P3	*NADP+	1.292	0.078	1.331	0.095	1.54	0.011	1.833	0.011	2.446	0.008
Energy Metabolism
168.99	15.2	C3H7O6P	*Glyceraldehyde 3-phosphate	24.175	0.02	38.612	0.009	41.902	0.002	11.556	0.059	85.573	0.027
132.077	14.8	C4H9N3O2	*Creatine	1.47	0.013	1.382	0.023	1.341	0.03	1.33	0.076	1.646	0.005
173.021	15.8	C3H9O6P	Sn-Glycerol 3-phosphate	1.405	0.056	1.417	0.056	1.754	0.004	1.275	0.345	1.296	0.261
184.985	16.8	C3H7O7P	3-Phospho-D-glycerate	4.6	0.097	6.265	0.047	7.848	0.01	1.034	0.924	2.095	0.109
212.042	15.2	C4H10N3O5P	*Phosphocreatine	0.986	0.954	1.195	0.399	1.658	0.029	1.598	0.121	1.169	0.492
259.022	17.4	C6H13O9P	*D-Glucose 6-phosphate	2.381	0.047	2.591	0.023	3.199	0.036	1.308	0.416	1.572	0.239
259.022	16.8	C6H13O9P	*D-Glucose 6-phosphate	1.565	0.092	1.516	0.109	2.232	0.032	1.468	0.276	2.052	0.146
259.022	16.1	C6H13O9P	*D-Glucose 1-phosphate	1.579	0.028	2.069	0.003	3.368	0	1.236	0.2	1.218	0.371
338.989	18	C6H14O12P2	*D-Fructose 1,6-bisphosphate	2.924	0.129	4.183	0.037	6.481	0.01	27.505	0.075	23.177	0.094
428.036	14.3	C10H15N5O10P2	*ADP	1.075	0.552	1.148	0.412	1.436	0.018	1.132	0.486	1.142	0.338
508.003	16.7	C10H16N5O13P3	*ATP	1.305	0.113	1.376	0.061	1.541	0.01	1.252	0.279	1.338	0.135
664.115	14.3	C21H28N7O14P2	*NAD+	1.266	0.124	1.262	0.127	1.553	0.017	1.201	0.322	1.282	0.138
666.131	13.4	C21H29N7O14P2	*NADH	0.586	1.196	0.852	1.064	0.573	1.184	0.001	5.675	0.019	9.101
768.121	13.7	C21H36N7O16P3S	*CoA	1.981	0.075	2.496	0.003	2.735	0.002	1.331	0.175	1.543	0.004
810.131	12.4	C23H38N7O17P3S	Acetyl-CoA	0.659	0.169	0.323	0.002	0.615	0.018	1.86	0	1.91	0.001
Fatty acid metabolism
146.117	13.5	C7H15NO2	4-Trimethylammoniobutanoate	1.454	0.043	1.443	0.056	1.551	0.016	1.292	0.212	1.393	0.159
162.112	13.4	C7H15NO3	*L-Carnitine	1.375	0.06	1.353	0.094	1.415	0.046	1.179	0.403	1.155	0.487
232.154	7.2	C11H21NO4	O-Butanoylcarnitine	2.189	0.078	2.4	0.092	2.488	0.01	1.094	0.811	1.496	0.253
260.186	9.5	C13H25NO4	O-hexanoyl-R-carnitine	1.462	0.055	2.313	0.135	2.433	0.029	1.358	0.14	1.552	0.132
274.201	7.1	C14H27NO4	Heptanoylcarnitine	1.505	0.126	1.234	0.43	2.017	0.016	1.2	0.51	1.538	0.139
286.201	5.7	C15H27NO4	2-Octenoylcarnitine	2.063	0.124	0.657	0.348	0.141	0.019	0.924	0.852	1.02	0.97
290.16	7.3	C13H23NO6	3-Methylglutarylcarnitine	1.006	0.958	1.081	0.415	0.808	0.017	0.917	0.202	0.829	0.023
Nucleobase phosphates
323.029	16.3	C9H13N2O9P	*UMP	1.566	0.03	1.653	0.032	1.719	0.005	1.354	0.238	1.847	0.071
324.058	15.5	C9H14N3O8P	*CMP	1.33	0.136	1.345	0.103	1.622	0.014	1.409	0.174	1.732	0.044
362.051	19.4	C10H14N5O8P	*GMP	2.835	0.051	3.919	0.006	6.686	0.011	2.957	0.036	4.305	0.037
402.995	16.6	C9H14N2O12P2	*UDP	1.639	0.278	1.771	0.132	2.275	0.04	1.189	0.659	1.562	0.349
444.032	17.6	C10H15N5O11P2	GDP	1.361	0.181	1.237	0.261	1.696	0	1.43	0.042	1.52	0.045
480.982	16.1	C10H17N2O14P3	dTTP	1.963	0.036	2.085	0.025	2.393	0.002	1.17	0.708	1.56	0.295
483.992	18.5	C9H16N3O14P3	*CTP	1.407	0.078	1.481	0.035	1.787	0.003	1.586	0.07	1.367	0.139
484.976	17.9	C9H15N2O15P3	*UTP	1.484	0.041	1.495	0.034	1.675	0.004	1.417	0.113	1.499	0.094
Tryptophan and nicotinamide metabolism
123.055	7.4	C6H6N2O	*Nicotinamide	0.032	2.189	0.001	3.041	0.001	4.23	0.635	1.049	0.149	1.3
138.055	15.1	C7H7NO2	Anthranilate	1.225	0.163	1.226	0.153	1.415	0.015	1.254	0.203	1.492	0.054
138.055	12.9	C7H7NO2	Anthranilate	1.982	0.04	2.33	0.006	3.178	0.008	0.928	0.698	1.682	0.047
154.05	13.3	C7H7NO3	3-Hydroxyanthranilate	1.979	0	2.079	0.005	2.132	0.001	0.834	0.315	1.385	0.177
161.107	10.3	C10H12N2	Tryptamine	1.608	0.03	1.47	0.007	1.892	0.022	1.463	0.057	1.997	0.032
162.055	7.2	C9H7NO2	Quinoline-3,4-diol	1.192	0.333	0.995	0.984	0.374	0.012	2.679	0	2.743	0
190.05	7.1	C10H7NO3	Kynurenate	0.898	0.011	0.853	0.003	0.798	0.001	0.976	0.392	0.91	0.053
205.097	11.8	C11H12N2O2	*L-Tryptophan	1.525	0.039	1.436	0.052	1.686	0.01	1.567	0.066	2.11	0.029
206.081	13.2	C11H11NO3	Indolelactate	1.527	0.013	1.465	0.03	1.59	0.009	1.248	0.324	1.908	0.035
Methylation
189.16	22.3	C9H20N2O2	*N6,N6,N6-Trimethyl-L-lysine	2.306	0.029	1.593	0.002	1.811	0.007	2.026	0.008	2.924	0.002
385.128	13.8	C14H20N6O5S	*S-Adenosyl-L-homocysteine	1.624	0.024	1.948	0.011	2.348	0.001	1.157	0.431	1.375	0.177
399.144	16.6	C15H23N6O5S	*S-Adenosyl-L-methionine	1.153	0.174	1.135	0.255	1.19	0.123	1.402	0.012	1.53	0.006
Sugar Metabolism
180.086	15.7	C6H13NO5	D-Glucosamine	1.27	0.198	1.252	0	1.943	0.032	1.108	0.047	1.23	0.187
201.016	12.9	C4H9O7P	D-Erythrose 4-phosphate	1.617	0.014	1.454	0.091	1.729	0.029	1.886	0.056	2.182	0.04
260.053	11.9	C6H14NO8P	D-Glucosamine 6-phosphate	2.913	0.057	3.388	0.003	4.147	0.004	1.638	0.112	2.693	0.018
261.038	15.2	C6H15O9P	Sorbitol 6-phosphate	1.371	0.305	1.637	0.088	2.696	0.001	2.613	0.034	2.908	0.013
300.049	15	C8H16NO9P	N-Acetyl-D-glucosamine 6-phosphate	2.218	0.046	3.184	0.008	4.673	0.005	1.408	0.167	1.885	0.051
308.099	13.3	C11H19NO9	N-Acetylneuraminate	2.309	0.002	2.485	0.003	2.57	0	1.112	0.717	1.543	0.226
535.037	16.2	C14H22N2O16P2	UDP-D-xylose	1.637	0.022	1.642	0.024	1.86	0.003	1.562	0.115	2.404	0.033
565.048	16.3	C15H24N2O17P2	*UDP-glucose	2.633	0.015	2.993	0.013	3.207	0.003	1.374	0.363	2.47	0.097
606.074	15.1	C17H27N3O17P2	*UDP-N-acetyl-D-glucosamine	0.408	1.289	0.611	1.18	0.201	1.48	0.111	2.225	0.098	2.155
Amino acids and their metabolites
104.071	16.7	C4H9NO2	*4-Aminobutanoate	0.822	0.28	0.8	0.241	0.558	0.001	0.958	0.685	0.753	0.14
104.107	15.1	C5H13NO	*Choline	1.312	0.134	1.452	0.051	1.911	0.001	1.835	0.017	2.013	0.009
106.05	10.5	C3H7NO3	L-Serine isomer	1.325	0.114	1.257	0.173	1.403	0.024	1.27	0.183	1.323	0.184
114.055	9.4	C5H7NO2	Pyrroline-5-carboxylate	1.239	0.041	1.275	0.004	1.285	0.014	1.05	0.502	1.047	0.484
116.071	12.9	C5H9NO2	*L-Proline	1.51	0.019	1.436	0.017	1.603	0.004	1.503	0.045	1.743	0.03
120.066	7.3	C4H9NO3	L-Threonine isomer	1.842	0.053	4.02	0.04	6.931	0	1.35	0.109	1.866	0.006
130.05	14.6	C5H7NO3	L-1-Pyrroline-3-hydroxy-5-carboxylate	1.216	0.121	1.2	0.182	1.32	0.031	1.287	0.135	1.378	0.099
132.03	19.4	C4H7NO4	L-Aspartate	1.78	0.031	2.127	0.002	2.535	0	1.841	0.031	2.113	0.01
132.102	11.4	C6H13NO2	* IsoLeucine	1.491	0.03	1.393	0.034	1.53	0.028	1.277	0.186	1.665	0.029
139.05	23	C6H6N2O2	Urocanate	0.84	0.035	0.813	0.02	0.691	0.002	0.963	0.377	0.818	0.174
147.076	15.2	C5H10N2O3	*L-Glutamine	1.132	0.266	1.191	0.105	1.287	0.008	1.2	0.197	1.272	0.041
150.055	7.9	C8H7NO2	5,6-Dihydroxyindole	1.385	0.024	1.492	0.003	1.365	0.018	1.162	0.156	1.423	0.027
156.077	15.4	C6H9N3O2	L-Histidine	0.809	0.082	0.703	0.01	0.5	0.001	0.36	0	0.39	0
156.077	16.4	C6H9N3O2	L-Histidine	0.726	0.01	0.617	0.002	0.443	0	0.464	0	0.418	0
160.133	13.5	C8H17NO2	DL-2-Aminooctanoicacid	1.564	0.021	1.444	0.056	1.59	0.047	1.234	0.287	1.262	0.273
166.086	10.3	C9H11NO2	*L-Phenylalanine	1.527	0.028	1.433	0.039	1.731	0.02	1.402	0.094	1.771	0.027
174.112	8.1	C8H15NO3	N-Acetyl-L-leucine	1.158	0.499	1.425	0.015	1.436	0.031	1.255	0.099	1.138	0.529
175.096	4.2	C8H14O4	Suberic acid	1.354	0.044	1.407	0.032	1.324	0.023	1.014	0.914	1.21	0.281
175.119	26.2	C6H14N4O2	*L-Arginine	1.654	0.004	1.585	0.001	1.841	0.013	0.937	0.635	0.985	0.923
178.071	13.2	C6H11NO5	4-Hydroxy-4-methylglutamate	2.146	0.005	2.2	0.002	2.906	0.002	1.554	0.233	3.302	0.012
182.081	13.1	C9H11NO3	*L-Tyrosine	1.557	0.022	1.486	0.031	1.667	0.01	1.219	0.413	1.861	0.029
184.06	13.5	C8H9NO4	4-Pyridoxate	2.154	0.001	1.972	0.006	2.709	0.034	1.441	0.164	1.595	0.11
184.097	8.4	C9H13NO3	L-Adrenaline	1.361	0.041	1.47	0.011	1.93	0.002	1.471	0.003	1.599	0
190.071	14	C7H11NO5	N-Acetyl-L-glutamate	1.657	0.033	2.005	0.005	2.409	0.001	2.456	0.003	3.083	0.006
197.044	13.3	C9H8O5	3-(3,4-Dihydroxyphenyl)pyruvate	4.084	0.001	4.398	0.004	4.48	0.001	0.783	0.499	1.971	0.218
204.086	13.1	C8H13NO5	N2-Acetyl-L-aminoadipate	2.159	0.073	2.77	0.003	3.343	0.004	1.247	0.483	2.203	0.051
291.13	16.8	C10H18N4O6	N-(L-Arginino)succinate	2.501	0.043	2.345	0.051	2.067	0.026	1.105	0.785	1.152	0.75
Fatty Acids
223.17	4.2	C14H24O2	Tetradecadienoic acid	1.829	0.023	1.639	0.026	1.596	0.012	0.902	0.548	1.436	0.286
241.217	4.2	C15H30O2	Pentadecanoic acid	1.511	0.016	1.557	0.024	1.464	0.01	0.932	0.643	1.514	0.173
247.17	4.1	C16H24O2	Hexadecatetraenoic acid	1.865	0.023	2.131	0.019	2.083	0.012	1.127	0.564	1.615	0.16
265.181	4.1	C16H26O3	Hydroxyhexadecatrienoic acid	2.086	0.007	2.37	0.013	2.226	0.007	0.532	0.047	1.234	0.513
267.197	4.1	C16H28O3	Hydroxyhexadecadienoic acid	1.831	0.03	2.231	0.03	1.934	0.034	1.142	0.534	1.522	0.234
299.202	4.2	C20H28O2	Retinoic Acid	1.98	0.064	2.813	0.041	2.109	0.022	0.947	0.823	1.739	0.159
299.259	4	C18H36O3	Hydroxyoctadecanoic acid	2.718	0.177	2.569	0.105	2.003	0.018	1.118	0.812	2.437	0.256
301.217	4.1	C20H30O2	Eicosapentaenoic acid	1.798	0.047	2.44	0.026	1.971	0.007	0.87	0.455	1.898	0.16
309.28	4.1	C20H38O2	Eicosenoic acid	1.712	0.048	1.933	0.02	1.624	0.005	0.699	0.058	1.608	0.25
311.296	4.1	C20H40O2	Eicosanoic acid	1.746	0.054	2.634	0.016	2.388	0.003	0.957	0.796	1.867	0.118
315.254	4.1	C18H36O4	Dihydroxyoctadecanoic acid	2.339	0.053	2.622	0.021	2.513	0.005	0.979	0.928	1.387	0.341
317.212	4.2	C20H30O3	Hydroxy eicosapentaenoic acid	1.888	0.044	2.509	0.052	1.977	0.039	1.003	0.989	1.598	0.242
327.216	7.3	C18H30O5	Trihydroxylinoleic acid	0.988	0.868	0.888	0.492	0.584	0.001	0.861	0.072	0.854	0.095
333.28	4.2	C22H38O2	Docosatrienoic acid	1.318	0.17	0.881	0.366	0.633	0.014	0.31	0	0.899	0.786
Phospholipid Metabolism
184.073	15	C5H14NO4P	Choline phosphate	1.288	0.073	1.337	0.063	1.504	0.007	1.599	0.019	1.684	0.02
216.063	15.8	C5H14NO6P	GPE	1.45	0.057	1.543	0.027	1.741	0.009	1.289	0.302	1.367	0.186
258.109	14.6	C8H20NO6P	GPC	1.259	0.123	1.25	0.151	1.355	0.042	1.32	0.141	1.333	0.123
383.219	7.3	C17H35O7P	LGP 14:0	0.881	0.47	0.876	0.425	0.617	0.019	0.794	0.129	0.826	0.2
407.221	4.8	C19H37O7P	Palmitoylglycerone phosphate	1.384	0.393	0.609	0.073	0.33	0.005	0.626	0.101	0.906	0.796
409.236	4.2	C19H39O7P	LGP16:0	2.086	0.035	1.472	0.002	1.364	0.007	0.678	0.055	2.156	0.225
438.299	4.2	C21H46NO6P	LPC 13:2	4.999	0.007	4.592	0	7.541	0	6.148	0.002	20.121	0.045
447.067	16.4	C11H20N4O11P2	CDP-ethanolamine	1.706	0.026	1.811	0.018	1.923	0.011	1.62	0.062	1.911	0.065
466.331	4.2	C23H50NO6P	LPC 15:2	4.428	0.004	4.073	0.001	5.939	0.001	4.403	0.003	15.371	0.047
478.294	4.7	C23H46NO7P	LPE18:0	0.633	0.219	0.314	0.038	0.205	0.023	0.521	0.115	0.537	0.184
489.114	15.4	C14H26N4O11P2	CDP-choline	1.358	0.098	1.416	0.046	2.009	0.01	1.819	0.028	2.302	0.007
496.339	4.8	C24H50NO7P	LPC16:0	0.637	0.108	0.291	0.011	0.293	0.012	1.052	0.832	0.747	0.317
498.263	4.7	C25H42NO7P	LPE20:5	0.791	0.484	0.319	0.021	0.199	0.011	0.65	0.17	0.453	0.054
500.279	4.7	C25H44NO7P	LPE20:4	0.549	0.134	0.243	0.024	0.165	0.017	0.552	0.127	0.321	0.035
524.278	4.6	C27H44NO7P	LPE22:6	0.612	0.186	0.325	0.031	0.221	0.019	0.514	0.091	0.306	0.028
526.294	4.6	C27H46NO7P	LPE22:5	0.491	0.127	0.245	0.036	0.13	0.022	0.377	0.066	0.176	0.026
528.31	4.6	C27H48NO7P	LPE22:4	0.459	0.118	0.237	0.042	0.104	0.024	0.335	0.064	0.155	0.029
616.472	4.4	C34H68NO6P	SP 16:0	2.019	0.021	1.601	0.005	1.345	0.023	0.306	0	0.775	0.439
659.467	4.2	C43H64O5	GL 40:10	2.591	0.027	2.091	0.018	1.581	0.025	0.628	0.157	1.98	0.239
673.482	4.2	C37H71O8P	GP 34:1	2.032	0.016	1.723	0.01	1.447	0.027	0.576	0.063	1.812	0.244
687.498	4.2	C45H68O5	GL 42:10	2.586	0.029	2.047	0.016	1.658	0.01	0.677	0.199	2.553	0.157
716.525	4.2	C39H76NO8P	PE 32:1	2.445	0.039	1.995	0.012	1.566	0.015	0.424	0.015	1.907	0.337
724.465	5.1	C36H69NO11S	Sulfogalactosylceramided18	1.41	0.307	2.297	0.026	2.953	0.008	0.94	0.871	0.918	0.806
744.556	4.2	C41H80NO8P	PE 34:1	2.298	0.022	1.812	0.003	1.536	0.02	0.529	0.048	1.876	0.268
750.545	4.1	C43H78NO7P	PE 38:5	2.485	0.023	1.775	0.008	1.511	0.047	0.717	0.347	2.847	0.173
752.56	4.1	C43H80NO7P	PE 38:3 ether	3.928	0.01	2.849	0.001	3.674	0.001	1.736	0.308	12.287	0.083
760.584	4.2	C42H82NO8P	PC34:1	2.026	0.007	1.45	0.016	1.454	0.019	0.583	0.041	1.707	0.287
768.555	4.2	C43H80NO8P	PE38:3	2.585	0.014	1.947	0.001	1.568	0.026	0.625	0.213	2.453	0.207
786.163	11.6	C27H33N9O15P2	FAD	0.998	0.989	1.047	0.769	1.413	0.04	1.148	0.441	1.388	0.049
788.616	4.2	C44H86NO8P	PC36:1	2.179	0.005	1.48	0.018	1.608	0.008	0.497	0.087	2.47	0.198
800.653	20.3	C46H90NO7P	PC38:1 ether	0.998	0.989	0.769	0.197	0.602	0.025	1.121	0.563	1.28	0.281
835.531	20.8	C43H79O13P	PI34:2	1.127	0.519	0.704	0.14	0.463	0.008	1.089	0.655	1.153	0.596
1009.64	18.9	C50H92N2O18	Ganglioside GA2 (d18:1/12:0)	0.932	0.735	0.676	0.117	0.297	0.004	1.093	0.693	1.217	0.313

## Sheet: tableS2
Supplementary Table 2: Metabolomic data derived from LC-MS of the nuclear DNA after separation from astrocytoma treated with cobalt at 25, 50 and 100 μM and non-treated for 72 hours. (n=3)
m/z	Rt (min)	Structure	Metabolite name	25/C	p25/C	50/C	p50/C	100/C	p100/C
112.051	10.3	C4H5N3O	Cytosine	1.388	0.1	1.308	0.144	1.129	0.56
126.066	9.1	C5H7N3O	5-Methylcytosine	1.305	0.249	1.237	0.245	1.117	0.525
242.114	9.7	C10H15N3O4	5-Methyl-2'-deoxycytidine	1.126	0.064	1.244	0.057	1.087	0.46
244.093	12.2	C9H13N3O5	Cytidine	1.178	0.069	1.195	0.057	1.111	0.452
252.108	7.7	C10H13N5O3	5'-Deoxyadenosine	1.271	0.181	1.173	0.171	1.058	0.722
253.093	11.9	C10H12N4O4	Deoxyinosine	0.799	0.547	0.827	0.399	0.712	0.215
258.108	11.3	C10H15N3O5	5-Methylcytidine	1.09	0.337	1.158	0.077	1.074	0.554
259.092	14.8	C10H14N2O6	Hydroxythymidine	1.104	0.105	0.695	0.379	1.096	0.33
268.103	11.1	C10H13N5O4	Deoxyguanosine	1.25	0.372	1.229	0.174	1.091	0.53
268.104	8.7	C10H13N5O4	Adenosine	1.105	0.331	1.147	0.092	1.05	0.731

## Sheet: tableS3
Supplementary Table 3: Induced changes in SH-SY5Y cells after treatment with 0-200 μM of Co for 72 hours (n=6). Values in brackets represent the mean peak area of the metabolite in treated cells; there is no production of this metabolite in controls. * Retention time from sample matches retention time from standard.
m/z	Rt	Structure	Metabolite name	25/c	p value	50/c	p value	100/c	p value	150/c	p value	200/c	p value
Nucleotide metabolism
126.031	15.8	C4H5N3O2	5-Amino-4-imidazole carboxylate	0.997	0.987	9.832	0.368	0.762	0.032	0.863	0.14	0.571	0
129.066	14.8	C5H8N2O2	5,6-Dihydrothymine	0.898	0.328	0.659	0.006	0.575	0.002	0.689	0.008	0.678	0.011
137.046	15.3	C5H4N4O	Hypoxanthine	4.831	0.26	5.1	0.198	2.767	0.012	1.969	0.048	2.692	0.032
150.042	12.3	C5H5N5O	*Guanine	2.157	0.315	1.474	0.192	2.017	0.214	1.155	0.658	2.657	0.012
151.026	11.3	C5H4N4O2	*Xanthine	3.374	0.121	2.226	0.17	2.336	0.038	1.604	0.009	2.302	0.004
155.009	10.2	C5H4N2O4	Orotate	0.794	0.051	0.324	0	0.415	0	0.076	0	0.06	0
157.025	11.1	C5H6N2O4	(S)-Dihydroorotate	1.226	0.491	0.653	0.016	1.078	0.467	0.179	0	0.175	0
157.037	13.8	C4H6N4O3	*Allantoin	0.939	0.674	1.94	0.015	1.343	0.39	2.33	0.002	2.192	0.003
175.036	16.6	C5H8N2O5	N-Carbamoyl-L-aspartate	0.395	0	0.057	0	0.006	0	0.007	0	0.002	0
242.079	11.9	C9H13N3O5	*Cytidine	2.338	0.086	1.3	0.135	1.155	0.201	0.963	0.635	1.227	0.046
243.062	9.8	C9H12N2O6	*Uridine	2.922	0.056	1.603	0.171	1.444	0.057	0.707	0.019	0.712	0.006
268.104	14.3	C10H13N5O4	*Adenosine	3.806	0.244	3.498	0.256	4.562	0.034	1.417	0.083	5.617	0.002
Oxidative stress
126.022	14.9	C2H7NO3S	*Taurine	0.833	0.383	0.398	0	0.241	0	0.206	0	0.105	0
229.012	15.6	C5H11O8P	D-Ribose 5-phosphate	3.844	0.009	2.251	0.111	6.988	0	3.082	0.019	12.264	0.024
308.091	15.3	C10H17N3O6S	*Glutathione	0.969	0.792	1.178	0.39	2.364	0	3.672	0	3.883	0
611.145	17.3	C20H32N6O12S2	*Glutathione disulfide	4.952	0.148	5.064	0.008	4.589	0.004	7.124	0.01	13.58	0.009
Energy metabolism
96.9697	15.2	H3O4P	Orthophosphate	1.552	0.14	2.347	0.076	6.403	0.001	3.631	0.012	6.057	0
130.062	14.6	C4H9N3O2	*Creatine	1.349	0.317	0.773	0.128	0.69	0.015	0.743	0.011	0.516	0
171.006	14.6	C3H9O6P	Sn-Glycerol 3-phosphate	0.772	0.142	0.402	0	0.303	0	0.548	0	0.565	0
176.936	16	H4O7P2	Pyrophosphate	2.383	0	3.911	0.007	7.365	0	4.994	0	6.49	0
184.986	16.7	C3H7O7P	3-Phospho-D-glycerate	1.756	0.094	1.724	0.087	7.521	0.015	3.814	0.009	9.725	0.016
210.029	15	C4H10N3O5P	*Phosphocreatine	0.53	0.006	0.236	<0.001	0.017	0	0.374	0.001	0.137	0
259.022	16.8	C6H13O9P	*D-Glucose 6-phosphate	1.93	0.232	2.544	0.013	15.295	0	4.871	0.164	19.284	0.019
338.989	18.3	C6H14O12P2	*D-Fructose 1,6-bisphosphate	1.594	0.052	1.701	0.001	2.166	0	2.633	0	2.633	0.005
426.021	16.4	C10H15N5O10P2	*ADP	3.487	0	7.161	0	6.746	0	9.034	0.008	8.423	0
505.989	16.4	C10H16N5O13P3	*ATP	2.183	0.003	4.116	<0.001	6.899	0	6.681	<0.001	7.687	0
662.102	14.1	C21H28N7O14P2	*NAD+	0.96	0.568	0.669	0.001	0.399	0	1.01	0.91	0.664	0.016
Fatty acid metabolism
146.117	14.5	C7H15NO2	4-Trimethylammoniobutanoate	18.695	0.221	16.337	0.012	2.866	0.043	30.222	0.002	3.784	0.002
202.109	11.1	C9H18NO4	O-Acetylcarnitine	1.749	0.382	0.899	0.767	0.559	0.059	0.572	0.001	0.601	0.002
230.14	8.8	C11H21NO4	O-Butanoylcarnitine	5.785	0.227	2.215	0.359	0.943	0.898	0.495	0.041	0.32	0.017
400.342	4.7	C23H45NO4	[FA] O-Palmitoyl-R-carnitine	0.426	0.007	0.109	0	0.247	0	0.033	0	0.098	0
Nucleobase phosphate
321.049	12.9	C10H15N2O8P	dTMP	90.512	0.249	28.323	0.367	143.645	0.033	7.932	0.424	137.75	0.035
323.029	15	C9H13N2O9P	*UMP	6.404	0.186	2.63	0.288	0.945	0.93	2.376	0.012	3.406	0.013
346.056	13.7	C10H14N5O7P	*AMP	6.782	0.202	5.13	0.124	1.858	0.457	2.369	0.015	4.065	0.008
347.04	15.3	C10H13N4O8P	*IMP	26.219	0.235	13.732	0.288	10.659	0.129	4.851	0	6.375	0.011
402.011	16.9	C9H15N3O11P2	CDP	2.644	0.009	3.346	0	1.921	0.26	9.075	0.003	17.792	0
402.995	16.3	C9H14N2O12P2	UDP	2.213	0.005	1.853	0	1.311	0.408	3.967	0.003	4.518	0
442.017	17.7	C10H15N5O11P2	*GDP	2.57	0.037	2.887	0.001	1.803	0.215	4.082	0	6.835	0.001
481.978	18.2	C9H16N3O14P3	*CTP	1.582	0.036	1.646	0	2.835	0	5.155	0.004	7.615	0.001
482.962	17.7	C9H15N2O15P3	UTP	2.168	0.009	2.663	0	4.381	0	5.118	0	5.993	0
523.998	19.4	C10H16N5O14P3	GTP	0.501	0.653	2.765	0.342	91.483	0.012	6.894	0.018	159.827	0.049
Tryptophan and nicotinamide metabolism
121.041	8	C6H6N2O	*Nicotinamide	1.639	0.263	1.34	0.135	2.595	0.012	1.78	0.002	2.882	0.001
140.035	26.4	C6H7NO3	2-Aminomuconate semialdehyde	1.293	0.252	1.476	0.145	1.491	0.382	1.101	0.689	2.405	0.029
156.03	13.5	C6H7NO4	2-Aminomuconate	2.622	0.014	4.696	0.004	5.651	0.057	4.278	0.013	5.236	0.023
164.035	7.2	C8H7NO3	Formylanthranilate	0.893	0.139	0.733	0	0.521	0	0.692	0.002	0.509	0
223.072	13.4	C10H12N2O4	3-Hydroxy-L-kynurenine	3.786	0.016	10.217	0.036	16.859	0.017	7.93	0.009	13.692	0.016
235.073	26.5	C11H12N2O4	L-Formylkynurenine	1.699	0.364	3.82	0.024	6.126	0.001	3.706	0.032	10.235	0.028
Methylation
102.055	14.6	C4H7NO2	1-Aminocyclopropane-1-carboxylate	1.457	0.015	0.949	0.759	1.002	0.99	1.856	0.01	2.542	0.006
150.058	12.6	C5H11NO2S	*L-Methionine	3.235	0.415	0.633	0.617	0.801	0.791	1.302	0.673	3.709	0.023
176.039	16.1	C6H11NO3S	N-Formyl-L-methionine	0.498	0.012	11.168	0.398	0.089	0.001	0.091	0.001	0.047	0.001
205.154	19.8	C9H21N2O3	3-Hydroxy-N6,N6,N6-trimethyl-L-lysine	2.492	0.402	0.604	0.701	1.137	0.896	3.173	0.083	15.563	0.001
218.067	13.8	C8H13NO6	O-Succinyl-L-homoserine	6.059	0.072	6.285	0.003	4.102	0.018	5.734	0.002	3.042	0.032
Sugar metabolism
117.019	13.7	C4H6O4	*Succinate	3.223	0.024	7.183	0	14.067	0.005	6.857	0.003	12.175	0.012
119.035	14	C4H8O4	D-Erythrose	6.168	0.157	10.283	0.208	5.881	0.015	2.86	0.077	5.066	0.005
179.056	15.4	C6H12O6	*D-Glucose	1.975	0.006	6.072	0.232	3.68	0.004	2.364	0.023	3.554	0
181.071	27.2	C6H14O6	D-Sorbitol	1.194	0.619	1.568	0.113	2.336	0.008	1.505	0.136	2.843	0.006
229.012	15.6	C5H11O8P	*D-Ribose 5-phosphate	3.844	0.009	2.251	0.111	6.988	0	3.082	0.019	12.264	0.024
258.039	14.6	C6H14NO8P	D-Glucosamine 6-phosphate	0.624	0.01	0.265	0	0.417	0.001	0.703	0.137	0.546	0.004
300.049	14.8	C8H16NO9P	N-Acetyl-D-glucosamine 6-phosphate	1.602	0.172	1.168	0.228	1.469	0	1.546	0.067	2.465	0.008
341.109	15.6	C12H22O11	*Sucrose	5.284	0.049	5.353	0.252	11.777	0	2.826	0.264	11.913	0.005
565.048	16.2	C15H24N2O17P2	*UDP-glucose	1.06	0.43	0.747	0.037	1.061	0.334	1.762	0	1.906	0
606.075	15	C17H27N3O17P2	*UDP-N-acetyl-D-glucosamine	1.178	0.366	0.841	0.087	0.968	0.65	1.954	0	2.345	0
Amino acids and their metabolites
88.0403	14.9	C3H7NO2	*L-Alanine	0.893	0.5	0.796	0.258	0.973	0.883	1.541	0.044	2.097	0.006
102.055	14.6	C4H7NO2	1-Aminocyclopropane-1-carboxylate	1.457	0.015	0.949	0.759	1.002	0.99	1.856	0.01	2.542	0.006
102.056	14	C4H9NO2	4-Aminobutanoate	1.21	0.441	0.872	0.508	0.401	0.009	0.815	0.357	0.312	0.004
104.035	15.1	C3H7NO3	*L-Serine	3.371	0.25	11.944	0.319	0.48	0.006	0.234	0	0.183	0
110.027	15	C2H7NO2S	Hypotaurine	0.464	0.008	0.226	0.001	0.171	0.001	0.17	0.001	0.13	0.001
112.04	14	C5H7NO2	(S)-1-Pyrroline-5-carboxylate	0.923	0.848	0.674	0.274	0.364	0.043	0.506	0.106	0.267	0.026
116.071	14.4	C5H9NO2	*L-Proline	2.319	0.2	1.28	0.289	1.596	0.03	2.293	0.01	2.808	0.001
116.072	12.5	C5H11NO2	*L-Valine	2.544	0.205	1.581	0.2	2.046	0.037	2.588	0.007	4.371	0.002
120.066	14.4	C4H9NO3	*L-Threonine	1.231	0.284	0.731	0.213	0.772	0.253	1.502	0.053	2.592	0.004
128.072	27.1	C6H11NO2	L-Pipecolate	0.928	0.814	0.611	0.274	0.153	0.021	0.296	0.043	0.221	0.033
130.05	15	C5H7NO3	L-1-Pyrroline-3-hydroxy-5-carboxylate	1.308	0.04	1.115	0.115	1.22	0.016	1.864	0	2.259	0
130.086	12.7	C6H11NO2	L-Pipecolate	5.706	0.294	1.368	0.574	2.226	0.211	4.665	0.001	8.024	0.001
130.087	11.1	C6H13NO2	*L-Leucine	2.973	0.191	1.675	0.226	1.761	0.024	2.223	0.002	3.672	0.002
131.083	22.9	C5H12N2O2	L-Ornithine	0.989	0.902	1.373	0.009	4.277	0.017	5.742	0.001	9.623	0.001
132.03	16.6	C4H7NO4	*L-Aspartate	0.33	0	0.169	0	0.079	0	0.084	0	0.113	0
132.03	16.6	C4H7NO4	*L-Aspartate	0.33	0	0.169	0	0.079	0	0.084	0	0.113	0
133.061	15.2	C4H8N2O3	*L-Asparagine	1.409	0.184	0.862	0.55	1.041	0.766	1.582	0.002	2.772	0
136.076	13	C8H9NO	*2-Phenylacetamide	3.1	0.277	0.97	0.97	0.983	0.981	1.821	0.291	5.453	0.029
137.036	13.5	C6H6N2O2	Urocanate	0.713	0.444	0.201	0.031	0.118	0.021	0.121	0.021	0.147	0.024
145.098	24.6	C6H14N2O2	*L-Lysine	2.091	0.108	1.331	0.205	1.981	0.041	1.904	0.003	2.865	0.011
146.117	14.5	C7H15NO2	4-Trimethylammoniobutanoate	1.722	0.525	0.375	0.009	0.055	0.002	0.604	0.061	0.098	0.002
147.076	15	C5H10N2O3	*L-Glutamine	1.328	0.132	1.192	0.437	1.836	0.001	2.39	0	3.699	0.001
156.076	14.8	C6H9N3O2	*L-Histidine	1.157	0.4	0.63	0.047	0.515	0.017	0.216	0.002	0.302	0.003
161.092	11.3	C6H12N2O3	D-Alanyl-D-alanine	6.649	0.202	5.298	0.192	2.331	0.581	5.766	0.116	14.809	0.029
164.072	10.3	C9H11NO2	*L-Phenylalanine	1.404	0.176	1.21	0.095	1.618	0.037	2.399	0.002	3.859	0.001
173.082	13.7	C8H14O4	Suberic acid	2.944	0.012	6.492	0.015	7.006	0.018	3.997	0.016	6.052	0.04
173.104	26.2	C6H14N4O2	*L-Arginine	1.953	0.068	0.815	0.464	0.416	0	0.087	0	0.159	0
176.056	10.9	C6H11NO5	4-Hydroxy-4-methylglutamate	5.41	0.231	3.452	0.212	3.28	0.263	15.466	0.068	50.017	0.003
178.051	7.5	C9H9NO3	Hippurate	1.331	0.226	1.197	0.454	1.998	0.042	1.195	0.354	1.867	0.046
179.035	11.3	C9H8O4	3-(4-Hydroxyphenyl)pyruvate	2.099	0.248	1.576	0.29	1.025	0.813	1.421	0.059	1.938	0
180.066	13	C9H11NO3	*L-Tyrosine	1.781	0.371	0.93	0.566	1.55	0.151	1.955	0.002	3.569	0.002
202.072	13.5	C8H13NO5	N2-Acetyl-L-aminoadipate	10.658	0.269	3.903	0.155	10.021	0.036	3.054	0.059	5.954	0.01
202.109	11.1	C9H18NO4	*O-Acetylcarnitine	1.749	0.382	0.899	0.767	0.559	0.059	0.572	0.001	0.601	0.002
Phospholipid metabolism
104.107	19.8	C5H13NO	*Choline	10.267	0.23	1.139	0.907	1.721	0.502	5.95	0.042	20.031	0.006
184.073	15.1	C5H14NO4P	Choline phosphate	1.152	0.286	0.81	0.229	1.076	0.489	1.697	0.002	1.742	0.002
445.053	16.2	C11H20N4O11P2	CDP-ethanolamine	2.181	0.324	0.884	0.81	1.769	0.033	2.456	0.069	5.569	0.002
489.115	15.3	C14H26N4O11P2	CDP-choline	3.875	0.214	2.268	0.406	2.405	0.075	2.445	0.001	5.964	0
494.325	4.8	C24H48NO7P	Lyso PC 16:0	0.795	0.281	6.191	0.018	0.632	0.014	4.619	0.004	0.655	0.027
540.536	4	C34H69NO3	SP 16:0	8.18	0.217	3.521	0.055	58.303	0.024	11.044	0.106	160.65	0.045
556.306	4.3	C28H48NO8P	PC 20:4	0.385	0.005	0.003	0	0	0	0	0	0	0
622.614	4	C40H79NO3	SP 22:0	0.391	0.366	1.43	0.764	98.445	0.01	19.749	0.139	319.91	0.047
650.646	4	C42H83NO3	SP 24:0	0.77	0.737	2.975	0.337	158.34	0.005	28.975	0.105	521.02	0.026
673.482	4.1	C37H71O8P	GP 34:1	2.202	0.518	4.976	0.239	506.08	0	167.16	0.092	735.88	0.007
740.558	4	C42H78NO7P	PC 34:3 ether	<0.001	0.119	0	0.119	33.118	0	5.191	0.143	59.269	0.009
746.568	4	C41H80NO8P	PE 34:1	1.14	0.724	1.471	0.255	50.11	0	6.371	0.08	83.962	0.017
746.607	4.1	C42H84NO7P	PC 34:0 ether	2.63	0.497	31.645	0.054	2211.4	0	232.32	0.058	3573.5	0.017
748.587	4.1	C41H82NO8P	PE 36:0	0	0.363	25.798	0.054	2512.5	0	262.11	0.076	4548.6	0.009
750.543	4	C43H76NO7P	PE 38:6 ether	0.842	0.875	4.17	0.164	277.51	0	42.203	0.055	363.5	0.02
752.559	4	C43H78NO7P	PE 38:5 ether	0.622	0.537	3.016	0.139	157.35	0	26.853	0.058	257.42	0.014
754.575	4	C43H80NO7P	PE 38:3 ether	2.469	0.604	30.704	0.065	2531.3	0	449.17	0.052	4229.9	0.01
760.584	5.2	C42H82NO8P	PC 34:1	0.707	0.5	1.028	0.949	29.491	0.008	5.211	0.134	67.083	0.007
768.589	4	C44H82NO7P	PC 36:3 ether	0.688	0.671	8.604	0.087	767.92	0	112.91	0.069	1505	0.017
770.569	4	C43H80NO8P	PE 38:3	0.406	0.476	5.596	0.134	462.46	0	78.203	0.085	743.57	0.013
774.599	4	C43H84NO8P	PE 38:1	1.992	0.312	1.591	0.378	99.261	0	11.662	0.076	181.3	0.02
778.575	4	C45H80NO7P	PE 40:6 ether	0.636	0.552	2.661	0.181	138.43	0	20.234	0.048	151.74	0.015
788.544	3.8	C42H80NO10P	PS 36:1	0.504	0.1	0.761	0.285	30.434	0.003	4.56	0.096	30.13	0.027
794.606	4	C46H84NO7P	PC 38:5 ether	0.442	0.542	6.947	0.142	685.23	0	113.49	0.058	1455.5	0.026
796.586	4	C45H82NO8P	PE 40:4	0.583	0.493	2.645	0.196	177.54	0	32.48	0.068	306.31	0.008
810.6	4	C46H84NO8P	PC 38:4	0.871	0.875	7.516	0.073	606.63	0	92.205	0.078	1126.3	0.017
885.549	3.8	C47H83O13P	PI 38:4	0.343	0.034	0.566	0.146	22.911	0.007	5.785	0.066	45.801	0.043
Fatty acids
101.061	5.3	C5H10O2	Pentanoate	1.726	0.527	0.822	0.527	2.191	0.226	1.66	0.236	3.888	0.006
115.076	4.9	C6H12O2	Hexanoic acid	1.125	0.623	1.216	0.35	1.695	0.019	3.029	0.005	4.852	0
127.04	4.5	C6H8O3	Oxohexenoic acid	1.262	0.283	0.729	0.036	0.833	0.191	0.997	0.983	1.476	0.042
129.092	4.7	C7H14O2	heptanoic acid	1.071	0.74	1.019	0.92	1.295	0.147	2.5	0.003	3.846	0
141.092	4.9	C8H14O2	Octenoic acid	0.994	0.978	1.025	0.904	1.311	0.168	1.893	0.007	3.792	0
143.108	4.6	C8H16O2	Octanoic acid	0.888	0.543	1.05	0.79	1.42	0.056	2.484	0.005	4.385	0.001
145.051	13.5	C6H10O4	Adipate	2.951	0.007	5.326	0.005	7.865	0.016	4.187	0.005	6.135	0.012
145.087	4.8	C7H14O3	Hydroxy-heptanoic acid	1.289	0.448	1.546	0.056	1.722	0.034	3.787	0.026	7.159	0
147.066	7.7	C6H12O4	Dihydroxy-pentanoic acid	1.842	0.178	1.307	0.34	1.171	0.504	1.706	0.017	2.73	0
153.092	4.6	C9H14O2	Nonadienoic acid	1.328	0.413	1.02	0.913	1.192	0.451	1.49	0.023	2.393	0.001
155.071	31.8	C8H12O3	Oxoctenoic acid	0.82	0.717	0.906	0.854	0.453	0.181	0.241	0.039	0.261	0.037
157.087	14.1	C8H14O3	oxo-octanoic acid	0.753	0.176	0.496	0.003	0.246	0	0.306	0	0.207	0
157.124	4.3	C9H18O2	Nonanoic acid	0.894	0.724	0.836	0.577	0.963	0.897	1.458	0.156	2.683	0.007
159.066	13.6	C7H12O4	Heptanedioic acid	2.562	0.009	4.639	0.009	7.04	0.022	3.934	0.015	5.878	0.031
171.066	11.1	C8H12O4	Octanoic acid	1.727	0.033	1.627	0.037	2.24	0.028	7.495	0.029	14.733	0
171.103	14.4	C9H16O3	Oxononanoic acid	1.044	0.876	0.847	0.56	0.581	0.056	0.681	0.156	0.534	0.019
173.082	13.7	C8H14O4	Suberic acid	2.944	0.012	6.492	0.015	7.006	0.018	3.997	0.016	6.052	0.04
173.118	4.7	C9H18O3	Hydroxy-nonanoic acid	1.499	0.275	1.53	0.056	1.427	0.19	2.255	0.012	4.04	0
175.097	4.9	C8H16O4	Dihydroxy-octanoic acid	1.288	0.327	1.171	0.205	1.766	0.015	3.862	0.027	7.579	0
185.118	4.8	C10H18O3	Oxodecanoate	1.164	0.607	0.994	0.973	0.978	0.912	1.083	0.672	1.684	0.004
187.134	4.3	C10H20O3	Hydroxydecanoic acid	1.344	0.269	1.134	0.395	1.062	0.664	1.947	0.046	3.313	0
199.097	4.9	C10H16O4	Decenedioic acid	1.536	0.229	1.405	0.247	1.533	0.126	2.449	0.008	3.783	0
199.134	13.9	C11H20O3	Hydroxyundecenoic acid	0.969	0.903	0.49	0.112	0.053	0.005	0.374	0.033	0.027	0.005
201.113	4.7	C10H18O4	Decanedioic acid	2.045	0.256	1.389	0.101	1.988	0.015	3.263	0.01	5.501	0
201.15	4.4	C11H22O3	Hydroxy-undecanoic acid	1.14	0.501	1.164	0.485	1.356	0.103	1.785	0.013	3.061	0
211.134	4.3	C12H20O3	Dodecenoic acid	2.117	0.306	1.362	0.245	1.418	0.197	1.527	0.005	2.271	0
211.169	4.5	C13H22O2	Tridecadienoic acid	1.369	0.111	1.038	0.887	1.203	0.381	1.883	0.033	3.176	0.002
213.15	4.3	C12H22O3	Oxododecanoic acid	1.361	0.406	1.039	0.848	1.051	0.787	1.044	0.802	1.592	0.005
215.129	4.4	C11H20O4	Undecanedioic acid	1.671	0.265	1.204	0.345	1.288	0.15	1.856	0.01	2.233	0.013
215.165	4.4	C12H24O3	Hydroxydodecanoic acid	1.938	0.256	1.231	0.356	1.415	0.061	2.312	0.01	3.658	0
217.108	4.9	C10H18O5	Hydroxysebacicacid	1.354	0.253	1.261	0.096	1.455	0.03	2.184	0.015	3.543	0
221.083	4.4	C12H14O4	Dodecatetraenedioic acid	0.863	0.296	0.978	0.853	1.348	0.022	2.299	0.005	3.72	0.004
227.166	4.2	C13H24O3	Oxo-tridecanoic acid	1.854	0.355	1.238	0.479	1.311	0.329	1.315	0.246	2.004	0.003
229.145	4.7	C12H22O4	Dodecanedioic acid	2.848	0.2	1.773	0.199	1.55	0.141	1.9	0.002	3.12	0
229.181	4.2	C13H26O3	Hydroxy-tridecanoic acid	2.108	0.309	1.246	0.427	1.352	0.269	1.602	0.026	2.866	0
230.14	8.8	C11H21NO4	O-Butanoylcarnitine	5.785	0.227	2.215	0.359	0.943	0.898	0.495	0.041	0.32	0.017
241.218	13.3	C15H30O2	Pentadecanoic acid	0.74	0.466	0.405	0.071	0.227	0.029	0.269	0.034	0.227	0.029
243.16	4.7	C13H24O4	Tridecanedioic acid	4.722	0.196	2.212	0.275	1.31	0.311	1.428	0.136	2.419	0
243.197	4.1	C14H28O3	Hydroxytetradecanoic acid	2.971	0.305	1.484	0.391	1.501	0.285	0.931	0.743	1.663	0.011
245.14	4.3	C12H22O5	Hydroxydodecanedioicacid	1.589	0.183	1.31	0.16	1.511	0.014	2.194	0.003	3.816	0
249.185	4.3	C16H24O2	Hexadecatetraenoic acid	1.69	0.202	1.05	0.79	0.959	0.803	1.09	0.513	1.352	0.015
257.176	4.4	C14H26O4	Tetradecanedioic acid	1.441	0.359	1.052	0.832	1.436	0.014	0.888	0.331	1.456	0.004
259.191	4.4	C14H28O4	Dihydroxy-tetradecanoic acid	9.395	0.224	3.985	0.241	4.4	0.244	2.306	0.105	8.522	0.001
269.213	3.9	C16H30O3	Oxo-hexadecanoic acid	1.966	0.259	1.975	0.186	2.98	0.043	2.978	0.031	3.415	0.004
273.171	4.1	C14H26O5	Hydroxytetradecanedioicacid	1.934	0.068	1.517	0.047	3.121	0	4.402	0.012	10.418	0.001
273.206	4.2	C15H28O4	Pentadecanedioic acid	0.67	0.269	0.205	0.009	0.021	0.004	0.029	0.004	0	0.004
277.216	4.3	C18H28O2	Octadecatetraenoic acid	2.725	0.296	1.204	0.606	0.894	0.779	0.669	0.026	0.55	0.009
281.247	4.2	C18H32O2	Linoleate	1.279	0.579	0.614	0.247	0.445	0.11	0.445	0.109	0.215	0.039
283.263	4.2	C18H34O2	Oleate	1.557	0.439	0.838	0.342	0.784	0.462	0.49	0.014	0.347	0.003
284.295	4.5	C18H37NO	Octadecanamide	0.659	0.053	0.7	0.01	0.719	0.007	0.602	0	0.664	0.001
285.207	4.2	C16H30O4	Hexadecanedioic acid	3.392	0.27	1.67	0.364	1.585	0.347	1.032	0.892	1.617	0.029
291.197	4.1	C18H28O3	oxo-octadecatrienoic acid	0.771	0.15	0.449	0	0.245	0	0.226	0	0.13	0
303.232	4.3	C20H30O2	Eicosapentaenoic acid	1.99	0.257	1.107	0.793	0.993	0.977	0.834	0.221	0.605	0.009
307.264	4.2	C20H34O2	Eicosatrienoic acid	2.208	0.404	0.607	0.12	0.41	0.014	0.403	0	0.139	0
313.237	4.5	C18H32O4	Dihydroxy octadecadienoic acid	3.697	0.312	1.242	0.546	1.186	0.775	0.521	0.008	0.589	0.048
313.274	4.1	C19H36O3	Oxo-nonadecanoic acid	0.628	0.371	0.077	0	0.124	0	0.021	0	0.059	0
323.187	4.1	C18H28O5	Oxo-octadecatrienoic acid	11.56	0.2	5.573	0.096	8.792	0.061	10.526	0.009	21.092	0.002
327.218	4.2	C18H32O5	Trihydoxy linoleic acid	7.232	0.253	2.444	0.266	3.558	0.315	1.521	0.271	2.996	0.018
341.197	3.9	C18H30O6	Tetrahydroxy linolenic acid	18.61	0.166	11.308	0.108	12.328	0.053	13.634	0.015	29.874	0.001
345.229	4.6	C18H34O6	Tetrahydroxy oleic acid	158.05	0.221	52.668	0.225	51.223	0.291	40.947	0.147	57.1	0.011
351.216	4.3	C20H30O5	Trihydroxy eicosatetraenoic acid	2.363	0.246	1.295	0.517	1.467	0.25	0.983	0.941	1.922	0.027
353.234	4.4	C20H34O5	Trihydroxyeicosatrienoic acid	16.607	0.305	8.452	0.287	12.092	0.336	2.781	0.218	4.877	0.034
353.341	4.4	C23H44O2	Tricosenoic acid	0.689	0.327	1.363	0.101	1.808	0.006	2.189	0	2.148	0
355.32	4.4	C22H42O3	oxo-docosanoic acid	1.089	0.661	1.35	0.224	1.881	0.003	1.771	0.042	1.795	0.033
365.197	4.7	C20H30O6	Tetrahydroxy eicosapentaenoic acid	10.955	0.245	5.343	0.296	2.669	0.424	10.939	0.311	7.601	0.01
365.342	4.4	C24H44O2	Tetracosadienoic acid	0.872	0.611	0.943	0.788	1.287	0.111	1.187	0.44	1.532	0.026
367.357	4.4	C24H46O2	Tetracosenoic acid	0.887	0.638	1.102	0.658	1.596	0.017	1.784	0.012	1.687	0.004
400.342	4.7	C23H45NO4	[FA] O-Palmitoyl-R-carnitine	0.426	0.007	0.109	0	0.247	0	0.033	0	0.098	0

## Sheet: tableS4
Supplementary table 4: Metabolomic data derived from LC-MS of the nuclear DNA after separation from neuroblastoma treated (25, 50 and 100 μM) and non-treated with cobalt for 72 hours. (n=3). * Mean peak area, as the control sample value was zero. P represents P value for each concentration.
m/z	Rt (min)	Structure	Metabolite	25/C	P25/C	50/C	P50/C	100/C	P100/C
150.077	11.2	C6H7N5	Methyladenine	0.65	0.591	0.48	0.412	0.31	0.292
137.046	9.4	C5H4N4O	Hypoxanthine	0.45	0.003	0.28	0.006	0.17	0.002
269.088	10.9	C10H12N4O5	Inosine	0.65	0.189	0.36	0.074	0.29	0.058
136.062	8.8	C5H5N5	Adenine	0.54	0.02	0.47	0.018	0.4	0.011
268.104	8.8	C10H13N5O4	Adenosine	0.56	0.002	0.48	0	0.4	0
252.109	7.7	C10H13N5O3	Deoxyadenosine	0.54	0.013	0.49	0.02	0.36	0.01
251.079	15.5	C10H12N4O4	Deoxyinosine	0.5	0.683	0.59	0.723	0.39	0.605
483.992	13.7	C9H16N3O14P	CTP	4.29	0.043	11.81	0.039	8.87	0.014
244.093	12.1	C9H13N3O5	Cytidine	0.67	0.018	0.45	0.001	0.38	0
112.051	10.5	C4H5N3O	Cytosine	0.52	0.041	0.37	0.032	0.26	0.021
126.067	9.1	C5H8N3O	3-methylcytosine	0.53	0.004	0.37	0.004	0.27	0.001
331.045	14.9	C10H11N4O	3',5'-Cyclic IMP	0	0	8245345*	0.418	18211030*	0.139
127.05	6.7	C5H6N2O2	Thymine	0.57	0.073	0.56	0.083	0.4	0.041
129.066	11.3	C5H8N2O2	5,6-Dihydrothymine	0.82	0.01	0.64	0.022	0.59	0.01
152.056	11.1	C5H5N5O	Guanine	0.53	0.021	0.37	0.019	0.26	0.014
243.062	10	C9H12N2O6	Uridine	5.12	0.114	10.56	0.119	5.75	0.289

## Sheet: table S5 master file)
m/z	Rt(min)	mwt	formula	Metabolites	asc-1	asc-2	asc-3	asc-4	asc-5	asc-6	as25-1	as25-2	as25-3	as25-4	as25-5	as25-6	as50-1	as50-2	as50-3	as50-4	as50-5	as50-6	as100-1	as100-2	as100-3	as100-4	as100-5	as100-6	as150-1	as150-2	as150-3	as150-4	as150-5	as150-6	as200-1	as200-2	as200-3	as200-4	as200-5	as200-6
863.567	3.87	864.573	C45H85O13P	1-18:0-2-18:1-phosphatidylinositol	765482	435499	877035	610304	546783	908838	865751	1.59352e+06	914661	947167	1.91893e+06	1.618e+06	564664	930665	714518	936381	834995	751299	419864	656623	452297	532920	860382	646707	310669	280676	507389	226047	173519	788620	47598.2	1.57345e+06	810578	360592	2.98492e+06	1.07125e+06
697.482	4.2	698.489	C39H71O8P	1-18:0-2-18:3-phosphatidate	460348	310160	377814	273154	209588	305012	361309	807515	445170	421796	708572	752073	344483	511732	319652	482926	350237	651834	323235	368457	417388	412160	401457	473073	226839	176171	320176	118923	129999	378189	30290.7	734407	464633	223379	1.23686e+06	435101
665.419	4.57	664.41	C37H61O8P	1-18:3-2-16:3-phosphatidate	15300000	12400000	16600000	12700000	14800000	13900000	17000000	20000000	14100000	13200000	22300000	16600000	16900000	21100000	12800000	21000000	12600000	21600000	10800000	13600000	16500000	13600000	14300000	15200000	10400000	8.14639e+06	13500000	10400000	11900000	14300000	5.54608e+06	17200000	17500000	12000000	18100000	19400000
349.237	18.15	348.23	C21H32O4	11beta,21-Dihydroxy-5beta-pregnane-3,20-dione	1.00331e+06	999458	826724	818479	969271	979006	982297	668880	697937	554913	599124	643066	927239	527249	477367	967845	700095	829738	917827	598745	707787	895426	847035	193552	872982	942838	754348	941148	883384	750761	1.00999e+06	268410	542546	909413	447945	894695
249.222	4.14	250.23	C17H30O	(+)-12-(2-Cyclopenten-1-yl)-2-dodecanone	726894	541885	561032	286161	353729	380158	446183	781605	479879	415290	909938	848313	782643	1.20718e+06	304290	1.18657e+06	451663	1.76183e+06	432464	422028	1.10563e+06	724942	707562	934052	521387	255031	562516	342691	347409	639171	164758	864433	776765	341020	1.27422e+06	825717
121.101	20.94	120.094	C9H12	1,2,4-Trimethylbenzene	487983	546055	192340	246869	847138	366892	330106	133304	177577	182044	156104	159253	189212	133190	94663.1	701330	265745	253475	415454	157111	198159	522896	311901	102273	240431	589452	175874	591423	250687	141851	414988	34777.6	114377	463693	108574	187712
227.085	11.83	226.078	C10H14N2O2S	(1/2,5,6)-2-(3-azibutylthio)-5,6-epoxy-3-cyclohexen-1-ol	83683.4	74110	91242.4	70142.1	58859.1	67091.8	75738.6	298417	74123.9	92734.6	122688	127261	92681.6	123196	101929	70083.8	324415	88004.5	92351.3	96176.4	103239	355900	99365.9	203933	160266	53029.4	126766	67366.5	113796	106197	76740.9	171407	158486	79154.5	142458	82245
324.218	4.24	325.225	C18H31NO4	12-Nitro-9Z,12Z-octadecadienoic acid	139975	126751	112061	70982.6	87979	84146.7	125490	366743	119312	153110	227139	217207	203283	412554	136958	283459	157238	432412	88824.5	144581	296387	119728	242187	316204	118728	50955.1	103174	68049.3	80336.5	139955	40366.4	144756	174630	31069.8	295804	157610
333.28	4.15	334.287	C22H38O2	13,16,19-Docosatrienoic acid	1.05527e+06	650904	1.06495e+06	671324	628386	825894	792010	1.21619e+06	758264	715361	1.56461e+06	1.40858e+06	611555	691082	570995	973439	666962	802002	400989	557096	428346	458654	740453	514371	212797	150138	343617	180399	145115	487989	25616.9	1.01847e+06	506262	205936	1.91903e+06	726565
169.086	20.97	168.079	C9H12O3	1,3,5-trimethoxybenzene	872052	1.00704e+06	425775	527803	1.27993e+06	764249	700607	293958	409784	169277	386640	392449	726705	321890	260335	1.17456e+06	604381	595010	827713	410961	491474	1.01549e+06	604520	331796	452344	1.03283e+06	389808	1.07328e+06	532236	350736	814632	121862	243735	883118	263155	299773
127.123	10.94	126.116	C7H14N2	1-5-diazabicyclononane	43844.9	41561.2	52857.6	37103.1	24541.6	34083.8	46795.4	71523.3	40744.2	62293.1	75070.7	77900.1	51908.1	70592	68130.9	37425.1	69480.4	66714.8	51695.4	70160.5	88851.6	50737	69270	124250	74820.7	33974.3	61589.8	35962.8	60480.3	64680.5	38307	126405	92575.4	52305.5	98360.6	67341.8
349.202	4.29	350.209	C20H30O5	15-Keto-prostaglandinE2	488374	284654	336648	217261	194406	185685	283931	1.06541e+06	413805	397531	970846	942266	460363	1.20158e+06	351659	602035	422145	1.30235e+06	236776	392343	921299	307044	540765	868617	416541	122983	397378	153541	204566	488345	83908.7	516614	499613	157227	1.01385e+06	515597
117.139	13.47	116.131	C6H16N2	1,6-diaminohexane	78733.4	208050	394693	142489	104778	289558	168632	308122	228267	332379	386185	440955	28991.1	53355.8	59934.3	47776.6	36969.3	38786.3	28673.5	35279.8	54607.5	39836.9	55353.2	107638	77138.8	46260.5	73473	47941.3	54795.8	91808.3	42457.6	73860.7	70096.6	61165.3	73293.6	65380.5
102.055	15.08	101.048	C4H7NO2	1-Aminocyclopropane-1-carboxylate	2.23667e+06	1.95013e+06	2.12075e+06	2.01657e+06	1.19008e+06	1.78283e+06	1.9648e+06	2.34207e+06	2.05652e+06	21600000	1.94386e+06	2.58826e+06	2.1698e+06	25600000	2.37803e+06	1.79551e+06	2.39522e+06	21400000	2.13095e+06	2.37556e+06	24000000	2.0044e+06	2.15531e+06	2.49372e+06	2.47067e+06	1.47779e+06	2.38272e+06	1.73215e+06	2.37048e+06	2.75139e+06	1.92243e+06	2.95344e+06	2.53968e+06	1.93916e+06	2.78397e+06	2.22771e+06
221.124	8.34	220.117	C7H17N4O4	1D-1-Guanidino-3-amino-1,3-dideoxy-scyllo-inositol	2.75541e+06	3.24557e+06	3.17432e+06	3.08069e+06	2.32762e+06	2.31046e+06	3.05888e+06	4.64877e+06	2.80753e+06	3.40072e+06	4.49584e+06	5.08862e+06	4.1766e+06	4.30271e+06	4.11534e+06	3.68325e+06	3.74922e+06	3.54534e+06	4.10585e+06	5.24704e+06	4.70886e+06	3.58236e+06	4.6264e+06	6.18327e+06	4.03619e+06	2.90111e+06	4.19673e+06	3.10428e+06	4.57534e+06	4.82652e+06	3.54315e+06	5.09477e+06	4.93868e+06	2.97769e+06	4.93224e+06	4.28125e+06
273.038	15.2	274.045	C7H15O9P	1-Deoxy-D-altro-heptulose 7-phosphate	5.3525e+06	4.14618e+06	7.29602e+06	6.58495e+06	2.71206e+06	3.35608e+06	3.49923e+06	5.19405e+06	3.42192e+06	4.65332e+06	6.49222e+06	4.44255e+06	3.04323e+06	6.0087e+06	5.21794e+06	2.57917e+06	5.36757e+06	3.28692e+06	2.68649e+06	4.70918e+06	5.62117e+06	2.5367e+06	4.89299e+06	5.33709e+06	6.2157e+06	2.51967e+06	5.19326e+06	2.91847e+06	6.38927e+06	6.16218e+06	1.96015e+06	4.15423e+06	3.91785e+06	2.74917e+06	4.40481e+06	3.58183e+06
164.091	11.38	163.084	C6H13NO4	1-deoxynojirimycin	32200000	32500000	33900000	15400000	26700000	20600000	24300000	94300000	20500000	14600000	98000000	63000000	41300000	120000000	13700000	59600000	13700000	82000000	10800000	16000000	32700000	19400000	16400000	35400000	19600000	12700000	27000000	8.9797e+06	18900000	39500000	8.65015e+06	28800000	34000000	11900000	66000000	45000000
744.589	20.26	743.583	C42H82NO7P	1-Hexadecanoyl-2-(9Z-octadecenoyl)-sn-glycero-3-phosphonocholine	1.43871e+06	1.74186e+06	2.48193e+06	2.33741e+06	995957	1.78971e+06	1.62629e+06	3.4183e+06	2.26184e+06	3.18724e+06	3.31365e+06	2.77245e+06	1.68854e+06	3.15019e+06	2.73678e+06	1.61315e+06	2.87353e+06	2.57874e+06	1.4587e+06	2.50672e+06	2.46879e+06	1.78246e+06	2.03302e+06	2.73561e+06	2.20304e+06	1.17173e+06	2.73031e+06	1.45723e+06	2.20088e+06	2.76221e+06	1.56048e+06	4.05384e+06	3.56183e+06	1.93411e+06	4.13615e+06	2.10632e+06
151.061	11.62	150.054	C6H6N4O	1-Methylhypoxanthine	478746	329955	432860	342126	170716	289510	360519	502460	281151	406370	525098	548893	359281	534840	448512	213611	404237	384995	397934	458515	455659	293707	384876	637304	553792	221438	440317	223437	407278	447252	321126	632073	497530	283966	534321	343169
137.071	24.77	136.064	C7H8N2O	1-Methylnicotinamide	106000000	87800000	124000000	95300000	56200000	84600000	86900000	120000000	84900000	113000000	122000000	128000000	96500000	157000000	129000000	77300000	121000000	115000000	109000000	127000000	110000000	82700000	109000000	156000000	140000000	64900000	106000000	70100000	112000000	131000000	80200000	166000000	122000000	74000000	123000000	97500000
160.062	9.25	159.054	C7H5N5	1-N6-ethenoadenine	74538.9	45474.5	71156.1	54495	20259.1	87398.4	70033.5	95414.1	60724	94080.5	104444	101325	107541	145633	100493	44330.4	66553.6	93325.4	80510.9	52780.2	79877.9	62461.7	22398.1	83596.9	59867.4	25126.6	61406.1	35059.3	54798.8	78663.1	50949.3	116338	115099	50524	97744.3	66982.7
259.092	12.88	258.085	C10H14N2O6	(1-Ribosylimidazole)-4-acetate	10891.1	8557.49	11742	4947.04	3509.88	8242.52	48303.6	91019.5	50272.5	77614.8	86864	70471.9	77519.7	71289.3	119825	78451.1	90406	95855.8	119910	168143	169723	118572	159680	180754	184518	71508.9	148118	87207.7	129443	121566	74056.6	137857	123305	80141.5	122180	67058.4
172.06	13.77	171.053	C7H9NO4	2,3,4,5-Tetrahydrodipicolinate	205485	172044	224020	189636	97248.9	208089	118123	397108	277341	214216	235463	259130	164168	457166	248086	185128	221191	255528	172130	268891	423985	146564	188361	595340	327431	122604	337726	187582	293210	295182	219110	600280	481130	268663	415313	242700
128.071	15.63	127.063	C6H9NO2	2,3,4,5-Tetrahydropyridine-2-carboxylate	464134	744183	510264	550997	658403	780272	696493	525923	600700	801606	657950	615256	754289	412314	398924	500272	652982	680543	766737	567782	573786	430965	653920	446373	514974	813780	572547	493489	441970	603820	731566	480574	694990	483723	712464	806578
305.018	15.07	306.025	C9H11N2O8P	2',3'-Cyclic UMP	259008	194829	265380	198016	85789.3	156474	180978	302077	165497	212328	296569	288968	193385	318553	248623	117516	215744	194407	203919	246750	241492	123273	189405	266475	455135	150751	341622	164945	336666	364933	197808	510954	402255	197723	476411	221240
145.049	15.96	144.042	C6H8O4	2,3-Dimethylmaleate	270657	226667	261749	175067	181870	237057	175368	249163	176690	283775	265061	360190	215285	271441	260841	306821	405905	282864	267476	323198	361534	318683	334161	787280	353655	181967	260950	238554	459656	280822	165920	358233	311686	223786	327710	257696
223.064	4.07	222.056	C8H14O5S	2-(3'-methylthio)propylmalate	65996.9	47593.1	20191.8	0	27808.1	0	0	0	0	0	0	0	0	0	0	0	0	0	0	0	0	0	0	0	11941.6	24837.9	28083.9	27559.3	0	0	10759.7	24338.4	0	0	0	0
123.092	7.35	122.084	C7H10N2	2,4-Diaminotoluene	151991	273436	238880	220382	247560	220896	233298	221536	239736	228949	284998	299808	241343	203694	286261	260295	226415	323542	314693	253113	237307	262328	314294	305767	207250	222518	211092	243009	217964	213560	256204	206353	207536	233429	132108	230156
292.102	13.32	291.095	C11H17NO8	2,7-Anhydro-alpha-N-acetylneuraminic acid	1.12646e+06	611716	1.40785e+06	1.44987e+06	199880	1.86381e+06	2.473e+06	4.85531e+06	3.02861e+06	4.57463e+06	4.95783e+06	6.10712e+06	4.01809e+06	6.50711e+06	5.8714e+06	1.15768e+06	5.15105e+06	5.22673e+06	3.49188e+06	5.84769e+06	4.97999e+06	3.39037e+06	3.70954e+06	6.68235e+06	1.06771e+06	224896	1.45827e+06	269330	618019	1.4906e+06	507768	4.7931e+06	2.82488e+06	426811	2.54555e+06	884127
131.035	15.45	132.042	C5H8O4	2-Acetolactate	606006	620509	665901	635242	350386	586600	564191	602761	621537	644320	564799	596277	615602	523674	620640	587708	639996	532426	581332	546872	654313	640079	601742	528158	758886	511044	677142	549767	635551	589964	724276	405035	458381	578787	277791	451754
225.113	14.25	224.106	C13H12N4	2-Amino-1-methyl-6-phenylimidazo[4,5-b]pyridine	60788.4	76940.6	45027.7	53917	96422.1	61863.2	47145.2	0	57563.6	1.06238e+06	83916.8	1.19689e+06	64585.2	22979.7	58418.1	46635.6	66530.2	62701.2	92615.8	43452	13386.2	75961.1	55998.5	1.776e+06	35724.9	82515.4	39618	111422	55143.3	38366	69140.7	46865.1	35387.3	92785.6	6959.28	868083
192.086	12.88	191.079	C7H13NO5	2-amino-3,7-dideoxy-D-threo-hept-6-ulosonate	127261	140295	112670	128589	64775	179763	101281	1.06779e+06	200346	160836	467296	558546	277189	797046	135731	290717	401409	286695	69572.2	159689	264535	154789	189697	442045	210789	72253.8	236392	48314.1	104115	209226	66168.7	153540	186259	121910	264712	168736
156.065	7.07	155.058	C7H9NO3	2-amino-5-methyl-muconate semialdehyde	237707	611943	269041	583790	184844	223317	180035	1.27062e+06	230439	242604	378500	388178	232295	1.0636e+06	280469	636902	809157	182834	164911	228344	307891	221935	245483	319323	274699	61106.7	202400	164047	203765	215562	147281	279626	197406	183827	349383	232720
198.052	15.76	197.045	C5H12NO5P	2-Amino-5-phosphopentanoic acid	299430	192000	285441	251461	86720.5	233043	235152	369187	229640	275883	386110	481209	310104	441708	402685	189883	379606	349150	309251	425798	421551	272949	338189	530414	444089	127290	328699	149472	296667	402037	182614	465694	362243	175293	411025	246850
216.123	10.23	215.116	C10H17NO4	2-Amino-9,10-epoxy-8-oxodecanoic acid	991064	1.31673e+06	941013	816057	613450	1.10211e+06	620132	3.17628e+06	1.1293e+06	873041	2.21456e+06	3.27577e+06	1.40505e+06	454718	970858	2.09157e+06	1.42874e+06	1.81921e+06	695190	1.25994e+06	1.42612e+06	831108	1.01723e+06	1.86545e+06	1.04281e+06	646252	1.33917e+06	385706	930006	1.21276e+06	438748	985841	1.32421e+06	657081	2.14113e+06	1.16772e+06
202.086	5.19	201.079	C12H11NO2	2'-Aminobiphenyl-2,3-diol	499199	365369	538867	402646	120787	953506	476727	646144	784627	1.74773e+06	2.88413e+06	2.26711e+06	1.20092e+06	2.24384e+06	2.50101e+06	784410	2.66845e+06	1.56485e+06	1.25616e+06	1.21713e+06	943369	1.16287e+06	1.16121e+06	975157	613031	193829	393618	197867	334428	416260	272427	592411	431878	231942	462955	1.22153e+06
144.982	6.75	143.974	C2H6ClO3P	2-chloroethylphosphonate	14600000	12300000	11100000	11600000	11100000	9.38422e+06	11900000	9.48897e+06	9.0113e+06	11000000	8.12556e+06	5.85125e+06	8.06978e+06	7.00572e+06	10100000	5.7114e+06	8.80691e+06	4.45085e+06	7.97509e+06	7.81544e+06	4.61754e+06	5.93842e+06	7.81984e+06	3.72025e+06	10100000	10700000	9.75613e+06	10900000	10700000	9.16167e+06	11700000	7.74856e+06	8.24358e+06	9.69592e+06	5.59262e+06	7.76927e+06
215.032	17.22	216.04	C5H13O7P	2-C-Methyl-D-erythritol 4-phosphate	519619	455684	546703	515196	334517	488405	445787	545886	428773	491956	570126	518155	462228	496287	492679	414769	492351	485154	457819	476065	461472	442106	487453	517174	519637	353068	509315	407765	472683	545880	354844	472822	429198	339766	422147	430090
823.696	19.52	822.689	C57H90O3	2-decaprenyl-6-methoxy-1,4-benzoquinol	520219	933710	388543	1.06794e+06	536303	853294	202460	388313	1.16888e+06	1.31106e+06	1.17529e+06	734359	712317	794553	772945	426245	705459	352801	400963	359133	456341	295490	439625	452119	161109	670320	1.1129e+06	733444	1.0637e+06	145429	147000	1.50513e+06	677062	845952	1.36635e+06	605078
279.159	17.95	278.152	C16H22O4	2-Ethylhexyl phthalate	2.51698e+06	2.76854e+06	1.88688e+06	2.03887e+06	3.17113e+06	2.55744e+06	2.19986e+06	1.66975e+06	1.56288e+06	1.18e+06	827755	809706	2.1435e+06	727407	916083	3.16166e+06	1.55094e+06	2.20453e+06	2.2424e+06	1.31527e+06	1.66069e+06	2.7235e+06	2.00265e+06	568645	1.64735e+06	2.84839e+06	1.78931e+06	2.92747e+06	2.04261e+06	1.9522e+06	2.53173e+06	473523	836606	2.67474e+06	1.11417e+06	2.66399e+06
258.17	10.49	257.163	C13H23NO4	2-Hexenoylcarnitine	733670	691716	829487	647480	386865	1.04238e+06	556342	2.33353e+06	1.01359e+06	959191	1.74303e+06	2.22922e+06	917077	530943	1.01183e+06	1.25786e+06	1.2338e+06	1.97234e+06	438783	1.09131e+06	1.58699e+06	730954	1.07611e+06	1.7091e+06	831018	313418	1.16819e+06	370196	642572	915691	303346	889161	1.16491e+06	475377	1.37178e+06	855082
200.164	7.4	199.157	C11H21NO2	2-Hexenoylcholine	781081	841580	715242	815636	646996	1.25334e+06	529957	1.22731e+06	1.35205e+06	654525	1.72053e+06	2.91643e+06	1.45308e+06	501519	802254	1.87948e+06	936276	2.46264e+06	509071	960947	1.16182e+06	1.19996e+06	845197	1.99776e+06	778046	559145	1.39262e+06	508880	823543	1.0056e+06	395895	568188	1.40829e+06	935877	1.30486e+06	1.30454e+06
234.077	11.62	233.069	C12H11NO4	2-Hydroxy-6-oxo-(2'-aminophenyl)-hexa-2,4-dienoate	8.97693e+06	7.94351e+06	8.56919e+06	8.52084e+06	7.52409e+06	7.95855e+06	8.85161e+06	10100000	8.26781e+06	9.99321e+06	10800000	10900000	9.03227e+06	10600000	9.87306e+06	8.59636e+06	10700000	10200000	10100000	10800000	11300000	9.49526e+06	10800000	12500000	10900000	7.65244e+06	9.81995e+06	8.56751e+06	9.85321e+06	9.01707e+06	9.00055e+06	12100000	10800000	9.05223e+06	10900000	8.72056e+06
159.065	9.83	158.058	C7H10O4	2-Isopropylmaleate	452697	345495	465360	363475	163930	315014	348939	518776	303905	396653	464039	492576	394920	518186	455690	273273	338697	333222	370817	466951	471181	268458	336621	560061	525401	198945	357811	205414	309015	338892	238884	454191	369967	209791	355133	234355
167.993	4.07	166.986	C7H5NS2	2-Mercaptobenzothiazole	4.14244e+06	1.2671e+06	1.01654e+06	2.24734e+06	1.18929e+06	2.31087e+06	2.87831e+06	3.27116e+06	1.97285e+06	1.40431e+06	1.96217e+06	2.50391e+06	2.67861e+06	4.32623e+06	1.07637e+06	4.02402e+06	787811	5.47203e+06	2.27694e+06	2.38566e+06	2.59643e+06	3.44363e+06	1.44366e+06	1.87668e+06	1.24711e+06	2.41197e+06	2.0934e+06	1.83173e+06	2.50401e+06	1.41399e+06	1.38211e+06	3.00613e+06	3.05273e+06	3.57495e+06	4.24176e+06	3.13708e+06
165.032	4.19	166.04	C5H11O4P	2-methylphosphinoyl-2-hydroxyacetate	216428	165074	228302	173643	128624	172613	203631	360006	237074	236489	413634	387935	226433	180253	209350	362075	268441	435064	200798	216552	355008	259600	301122	378934	201048	118439	172703	81510.2	69159.9	201072	11728.8	329680	202221	130181	497878	221932
371.315	4.1	370.308	C22H42O4	2-monooleoylglycerol	19200000	3.35813e+06	11200000	1.46011e+06	5.97143e+06	4.62805e+06	5.12941e+06	1.54377e+06	6.18156e+06	3.49804e+06	10400000	5.12928e+06	669710	1.349e+06	3.98747e+06	1.25334e+06	446171	10400000	3.86269e+06	4.10751e+06	10700000	3.69761e+06	6.37713e+06	11800000	8.86141e+06	9.07805e+06	13600000	10600000	6.53985e+06	5.16593e+06	3.96922e+06	13600000	7.12201e+06	5.72943e+06	7.40331e+06	6.93382e+06
144.081	10.28	143.073	C10H9N	2-Naphthylamine	630175	454546	682379	540570	229251	432021	541287	838132	524072	764335	861140	936967	667282	997595	905281	411876	701587	673979	729968	910605	891557	534512	717981	1.2419e+06	957494	382617	851933	450520	754448	805712	623382	1.3096e+06	1.0625e+06	556749	1.02261e+06	660632
286.201	9.19	285.194	C15H27NO4	2-Octenoylcarnitine	2.66661e+06	2.62354e+06	2.44219e+06	2.94919e+06	2.85161e+06	6.07729e+06	1.85198e+06	8.1851e+06	4.90684e+06	3.76656e+06	6.65156e+06	11500000	8.17451e+06	557219	4.76788e+06	8.55167e+06	7.95175e+06	13700000	3.1469e+06	7.78678e+06	9.03251e+06	4.7114e+06	6.83372e+06	11300000	2.68062e+06	2.21598e+06	3.72317e+06	2.28141e+06	1.70022e+06	4.03137e+06	1.83563e+06	2.83561e+06	4.12713e+06	3.47179e+06	5.67351e+06	5.72867e+06
103.039	9.41	102.032	C4H6O3	2-Oxobutanoate	5.27026e+06	22400000	4.35752e+06	2.4942e+06	6.73092e+06	3.12514e+06	15400000	48800000	2.75812e+06	2.65678e+06	25700000	19500000	6.10098e+06	4.66516e+06	2.60599e+06	14200000	2.65098e+06	15000000	2.30404e+06	3.06717e+06	3.8826e+06	2.80747e+06	2.93071e+06	4.90481e+06	2.58949e+06	3.28848e+06	4.12534e+06	2.35823e+06	2.52451e+06	3.37519e+06	2.45066e+06	4.58834e+06	3.60276e+06	2.52018e+06	3.40788e+06	7.11932e+06
299.258	17.95	298.251	C18H34O3	2-Oxooctadecanoic acid	624987	634481	499619	531484	760845	645622	539273	416192	414908	324217	388098	386119	516447	283664	265638	763930	412396	555157	567736	371875	453257	678784	501856	294664	459734	676221	477845	727445	528971	544687	598161	117713	313769	687998	287682	695714
223.075	17.09	222.068	C15H10O2	2-Phenyl-4-benzopyron	259881	213206	218513	178448	136447	194653	160662	110228	75419.8	94044.4	73248.7	66190.8	202271	40586.1	35474.3	153526	115042	125266	191358	147312	138012	134579	126426	44770.7	173877	107247	57027	112527	139201	112652	96905.1	8454.07	29054.7	85753.6	19989.8	103255
136.075	13.16	135.068	C8H9NO	2-Phenylacetamide	15700000	11900000	17400000	14800000	3.58734e+06	12300000	16200000	23500000	14300000	18800000	23500000	23500000	18500000	23000000	22800000	12100000	19300000	18500000	19900000	24100000	23200000	14400000	19000000	27100000	18200000	7.60572e+06	20800000	8.58185e+06	13600000	21200000	15500000	36400000	28000000	13900000	30200000	17200000
190.107	20.85	189.1	C8H15NO4	(2S)-2-{[1-(R)-Carboxyethyl]amino}pentanoate	732138	761079	316617	412412	956174	584489	569933	250062	305084	342674	336843	303811	623575	264456	211861	903741	504815	498994	653493	337703	423782	806715	531056	315520	351160	796068	299883	823506	418897	281794	638922	100852	200341	628562	200780	292794
237.222	4.09	238.23	C16H30O	2-trans-Hexadecenal	1.64655e+06	706649	1.01005e+06	855390	463691	718824	1.10792e+06	901546	923186	568612	1.14426e+06	1.47694e+06	1.54832e+06	1.57106e+06	448762	2.38733e+06	746386	2.20469e+06	1.13874e+06	865742	2.81405e+06	2.15512e+06	1.41595e+06	2.29797e+06	1.17504e+06	624015	836716	724210	477739	952367	293692	2.44455e+06	1.55504e+06	1.12533e+06	2.38535e+06	1.14547e+06
197.044	13.31	196.037	C9H8O5	3-(3,4-Dihydroxyphenyl)pyruvate	114162	66116.3	163186	173713	14788.3	178988	269341	503689	354940	526938	560538	687747	482702	705291	643184	128557	558189	609108	406243	667085	605484	371205	414550	720499	104487	27011	164560	25284.7	82521.6	153155	52525.6	541997	338150	55968.1	299757	113108
201.087	12.52	200.08	C8H12N2O4	3-(3,4-Dihydroxypyridin-1-yl)-L-alanine	156811	124156	128915	138074	117867	103254	130379	136939	152571	165562	156965	117355	110214	135025	148977	85418.4	141510	101826	99833.2	124265	128144	99885.5	103329	352690	321486	150227	241420	138104	176578	171092	131068	224004	177484	126073	171265	121608
167.07	7.52	166.063	C9H10O3	3-(3-Hydroxy-phenyl)-propanoic acid	543058	838934	889869	741973	677561	733130	823122	1.27493e+06	447241	792516	631828	1.17229e+06	716874	1.12404e+06	797413	918925	816746	1.31089e+06	514283	809969	743860	574500	776043	937737	600075	688717	1.04393e+06	670048	748221	600267	583573	796188	1.06887e+06	701553	429993	902264
146.027	7.41	145.02	C5H7NO2S	3,4-Dehydrothiomorpholine-3-carboxylate	70972.5	113926	198499	143654	109261	118140	156909	86801.1	110705	151382	106688	132067	129881	119097	121218	73723.1	97666.8	102910	146943	132820	122730	127813	133778	275354	310206	500309	578252	617313	791595	510545	644992	445113	503669	562453	396410	290926
194.118	17.9	193.11	C11H15NO2	3,4-Methylenedioxymethamphetamine	3.0347e+06	3.74058e+06	1.63488e+06	1.75026e+06	4.63365e+06	2.80572e+06	2.26279e+06	760697	1.14698e+06	678012	594665	557646	2.17086e+06	541033	509533	4.56318e+06	1.03215e+06	2.46908e+06	2.51081e+06	950835	923815	3.19203e+06	1.71414e+06	462474	1.35738e+06	3.91033e+06	1.00815e+06	3.75124e+06	1.89388e+06	1.72055e+06	2.75816e+06	235742	486554	3.03008e+06	495402	3.11838e+06
330.059	9.39	329.053	C10H12N5O6P	3',5'-Cyclic AMP	253686	222020	247605	212369	155679	205738	178295	280885	126725	159720	277643	305636	212694	352383	251379	195560	193545	220090	243774	207845	271303	125395	135733	251536	452673	167189	248693	170372	249264	295028	216890	522059	396910	194087	452453	284106
276.071	20.06	275.064	C10H13NO8	3-beta-D-Glucopyranuronosyloxy-5-methylisoxazole	273173	250053	157398	141522	130857	162257	210343	24086.5	98189.3	11012.5	6228.33	114078	273057	57335	43597.8	230530	212638	236024	307230	208380	223885	278768	234326	365276	219612	183464	108783	194471	177191	84030.6	178989	0	0	168052	0	193499
206.119	4.18	207.126	C12H17NO2	3-(Dimethylamino)propyl benzoate	209212	158262	206234	195908	132644	181866	147184	491904	261281	271919	411166	442249	261980	425347	280131	313147	254643	446393	179115	205820	381070	277766	338242	514036	222208	88804	194655	107044	148101	217508	70882.5	298393	259308	116075	396672	230329
154.05	13.33	153.043	C7H7NO3	3-Hydroxyanthranilate	68386.5	62655.8	92594.7	85979.8	39109.6	88585.2	112208	164306	120827	162329	132584	173165	149972	192054	179496	67378.7	155110	165224	131834	201707	177427	117995	119709	183498	73220	50223.6	88621.2	36607.1	47188.8	68726.1	61127.6	168312	124384	60942.1	104664	86236.9
205.155	20.15	204.147	C9H21N2O3	3-Hydroxy-N6,N6,N6-trimethyl-L-lysine	298885	278979	77503.4	84928.2	197336	115611	162128	19299.7	50915.9	37075.7	21190.7	105087	269939	50904.1	41971.5	281492	152984	302944	246030	131378	162303	304585	142603	436158	94792.1	238183	47294.6	216548	75322.6	41948.5	204570	8825.68	17574.4	184652	22074	258374
153.091	17.93	152.084	C9H12O2	3-Isopropylcatechol	539195	668962	215269	223751	874373	448841	366560	241917	145379	90750.8	125948	125414	207754	92282.7	65570.3	867797	119657	165747	428711	143786	198845	538593	161028	89142.6	183606	682375	209316	591535	238065	147102	400602	32602.2	87304.1	504000	93266.7	289105
168.101	7.23	167.095	C9H13NO2	3-Methoxytyramine	287128	318904	255743	237291	265647	258767	256537	344083	149008	243933	140126	251031	233750	201136	267545	190814	257082	197500	233491	249632	229019	245366	274407	295375	291975	167822	316436	122601	123697	190006	237556	215556	279679	117963	243345	169300
146.06	11.75	145.053	C9H7NO	3-Methyleneoxindole	511783	390656	478452	422436	182280	304348	409087	707266	403595	521258	671710	686119	510561	772196	624617	315344	532405	505126	578746	686590	656931	436839	531469	855748	930817	335546	735634	365401	657586	635402	512400	1.2943e+06	1.04379e+06	453304	959899	500199
290.16	7.29	289.153	C13H23NO6	3-Methylglutarylcarnitine	117687	160099	119080	121006	126081	121324	124408	154982	114206	120781	90415.1	164763	158001	137646	96612.9	161744	122458	151059	90001.7	105726	103928	98199.6	94192.9	126343	115582	124626	99773.6	116523	124712	120454	111529	93599.9	106651	111520	91814.1	119054
166.072	9.92	165.065	C6H7N5O	3-Methylguanine	189447	166502	215081	174580	87544.6	167222	203386	318117	208182	639781	403679	657354	256687	368871	344546	176410	299235	299648	285028	364324	369512	237163	321842	881424	337331	143113	292045	143362	264983	278957	221941	479877	401933	204146	389000	413524
148.075	10.26	147.068	C9H9NO	3-Methyloxindole	176093	161403	191541	138456	98475.1	148953	179635	248059	174022	226577	233817	288901	185979	259679	219136	149012	208368	215253	186495	258560	224429	175198	206571	359006	250060	130059	228739	126282	189368	219963	153938	331920	276769	158532	277957	191637
890.64	4.1	889.631	C48H91NO11S	3-O-Sulfogalactosylceramide(d18	4.45595e+06	2.89283e+06	2.92159e+06	3.47808e+06	2.10716e+06	1.79683e+06	3.2007e+06	7.93642e+06	2.23327e+06	929540	1.74927e+06	2.66195e+06	3.06559e+06	3.58167e+06	308522	4.53661e+06	970956	3.27479e+06	3.07755e+06	1.84456e+06	4.89565e+06	4.78287e+06	2.93072e+06	4.26837e+06	3.3528e+06	2.6834e+06	1.10884e+06	3.19341e+06	2.30257e+06	5.72908e+06	3.00161e+06	5.67823e+06	4.03641e+06	858033	8.25682e+06	2.6305e+06
213.149	4.26	214.157	C12H22O3	3-Oxododecanoic acid	329053	241358	290584	168861	116853	130170	161023	338991	199589	172207	287771	303356	196152	288115	164228	235262	196872	487054	137710	165286	291050	191622	194057	343545	187477	93891.4	205726	130358	165191	198554	61197.8	206469	192987	92743.5	333288	193791
184.985	16.78	185.993	C3H7O7P	3-Phospho-D-glycerate	47623.8	31025.2	65442.5	39017.9	12666.8	54834.4	42072.7	131474	70707.2	162329	206488	539730	158334	291499	201737	60623.4	206733	651265	200212	464285	171025	320286	205895	605088	93939.7	11016.4	42110.7	15365.2	40203.1	56544	29140.7	170399	111625	32081.6	123072	58680.1
649.105	13.41	648.099	C21H27N6O14P2	3-pyridinecarboxaldehyde adenine dinucleotide	116929	97885.4	148762	66670.2	0	13362.6	22845.7	75026.5	62215.3	117048	84521.5	54188.3	50535.9	75179.2	68482.2	17402.2	57058	89004.3	66683.5	137461	91952.4	73492.3	61976.7	75560.9	501792	225525	449890	321734	445587	454221	468611	1.41515e+06	713841	412232	1.16748e+06	133780
347.206	4.51	346.199	C17H30O7	(3S,4S)-3-Hydroxytetradecane-1,3,4-tricarboxylate	793786	695624	1.00664e+06	1.27218e+06	786724	1.59089e+06	655893	574057	1.74486e+06	1.57952e+06	745923	1.68988e+06	720419	688801	1.98723e+06	783517	1.56479e+06	795748	1.19147e+06	1.94448e+06	1.72303e+06	1.01992e+06	1.63581e+06	1.57654e+06	1.55017e+06	991366	1.15093e+06	943781	1.27643e+06	1.09329e+06	728119	769150	934720	1.45179e+06	687784	670950
104.071	22.56	103.063	C4H9NO2	4-Aminobutanoate	1.85185e+06	1.77606e+06	1.45887e+06	1.46494e+06	1.92446e+06	1.63206e+06	1.79473e+06	1.17656e+06	1.37556e+06	1.55723e+06	1.13226e+06	796320	1.36583e+06	755286	647168	1.61398e+06	1.00537e+06	850687	1.03326e+06	532077	607795	1.19293e+06	794075	285092	1.52166e+06	1.6946e+06	1.39261e+06	1.733e+06	1.49966e+06	1.33237e+06	1.59729e+06	737580	1.08668e+06	1.83115e+06	986361	1.42446e+06
95.0607	14.68	94.0531	C5H6N2	4-Aminopyridine	1.23577e+06	1.15914e+06	969448	1.01179e+06	1.07634e+06	1.01978e+06	1.06715e+06	945875	902663	1.04842e+06	936598	859924	1.04376e+06	881160	818897	1.07086e+06	875093	756811	906515	813620	816798	749137	846569	862816	848754	888344	755502	910423	753684	636879	820787	631482	766088	872584	553122	747884
129.055	22.56	128.047	C6H8O3	(4E)-2-Oxohexenoic acid	1.38355e+06	1.26978e+06	1.21982e+06	1.02312e+06	1.2167e+06	1.21853e+06	1.31391e+06	965514	1.06282e+06	1.01031e+06	856764	715294	1.11405e+06	717248	612478	1.15665e+06	835696	611027	935926	509602	586285	930714	724113	331487	1.28251e+06	1.17566e+06	1.09428e+06	1.26763e+06	1.16989e+06	1.01643e+06	1.23759e+06	754596	970525	1.20378e+06	927717	1.00662e+06
164.037	5.27	165.044	C5H8NO4F	4- fluoroglutamate	900757	958088	397827	1.07503e+06	412796	939097	1.76631e+06	1.7224e+06	599391	330834	651655	969995	853482	113939	287784	1.20224e+06	426917	700734	436170	362191	612838	899710	304531	764860	547709	570290	828278	323635	896219	586121	327851	533517	864441	1.44063e+06	1.01722e+06	765807
130.097	26.25	129.09	C5H11N3O	4-Guanidinobutanal	1.51013e+06	1.02027e+06	1.24978e+06	902299	677441	1.03207e+06	1.51866e+06	1.68774e+06	1.32016e+06	1.80536e+06	1.98258e+06	2.28624e+06	1.79717e+06	1.93959e+06	1.77503e+06	1.20524e+06	1.74465e+06	1.66298e+06	1.67071e+06	1.89084e+06	1.86708e+06	1.38823e+06	1.75803e+06	3.06039e+06	1.29976e+06	612626	1.15248e+06	737833	993461	1.06382e+06	560800	1.31377e+06	1.22947e+06	668915	1.09935e+06	1.21345e+06
146.092	15.34	145.085	C5H11N3O2	4-Guanidinobutanoate	420569	329327	486420	412470	342065	545082	357706	671230	437804	641521	670499	628321	452281	956462	535984	433045	467361	570735	548142	583512	704961	557886	634699	1.54106e+06	979539	484897	808786	526359	680895	993000	381802	840591	1.03074e+06	614387	832898	712584
235.134	4.12	236.141	C14H20O3	4-Heptyloxybenzoic acid	260511	193607	203886	140263	105792	178705	157564	480689	256240	260981	401017	462577	261133	579919	237716	418979	267624	687331	196409	261510	525755	271345	331969	498809	272283	86752	245039	116993	160350	265875	59969.4	289088	293896	143051	492610	260014
209.154	17.94	208.146	C13H20O2	4-Heptyloxyphenol	513033	592913	294726	322189	784923	481945	384147	276457	211768	127088	196573	179806	379528	121145	100297	765641	166954	187125	433902	166580	272666	561575	323258	118056	259072	645051	184220	612148	352967	298067	476616	51959.5	122833	526867	128489	532280
195.138	17.95	194.131	C12H18O2	4-Hexyloxyphenol	573920	665529	285630	314769	812904	495751	404392	285448	227397	120403	187052	176021	410580	144038	100612	803969	187117	409527	479423	184477	256280	590059	327204	121880	272663	700881	202775	688734	350811	187766	491623	44719.9	112747	556830	143799	553040
155.07	17.95	154.063	C8H10O3	4-Hydroxy-3-methoxy-benzenemethanol	775207	883388	259659	317095	1.27231e+06	598707	503903	328856	213933	102886	167045	165611	489572	133859	89844.3	1.16127e+06	157964	480258	591757	177681	207111	713391	204795	114101	294683	958295	291184	813179	309831	180414	614156	35568.6	108830	454253	124084	372799
205.122	11.05	204.115	C13H16O2	4'-Hydroxy-3'-prenylacetophenone	772531	448125	841730	779788	262337	602434	529158	933560	762735	701277	929180	1.06566e+06	479965	933758	964544	670923	798953	904902	729581	576003	884721	587927	524493	1.21085e+06	826908	636921	678282	687475	898338	889378	669428	972250	904136	627745	1.00311e+06	834426
178.071	13.21	177.064	C6H11NO5	4-Hydroxy-4-methylglutamate	60758.6	48920.9	96494.5	97832	12476.2	100045	94314.9	148738	111130	189526	157896	192269	145718	186232	171178	89742.5	163628	159896	153301	215879	204178	129924	192308	314642	104056	41414.3	173295	49666.8	83318.8	195710	133476	396281	285133	122243	258781	179392
110.06	24.77	109.053	C6H7NO	4-Hydroxyaniline	756682	754563	865636	627495	435652	663871	828414	808522	724066	758336	790551	802265	665202	1.12381e+06	944662	487911	916938	699907	838054	957914	818153	614309	762063	951127	987310	549198	691527	730794	912362	852642	810352	1.12717e+06	1.0123e+06	568491	866204	674826
134.046	15.41	135.053	C4H9NO4	4-Hydroxy-L-threonine	1.19063e+06	1.12486e+06	979336	943690	695720	784491	701010	628322	664414	727803	704831	541991	711189	540415	524233	721900	637189	464368	628392	502230	521757	757115	570660	487279	670883	701022	811262	910873	720644	508878	562954	419080	430698	572235	400030	404915
139.075	20.86	138.068	C8H10O2	4-Hydroxyphenylethanol	618152	321213	258482	303891	951075	461606	433206	172214	250512	256254	209807	231464	455100	194077	133354	840603	345660	346137	506705	223112	290043	666292	383767	148133	291735	743789	229885	742936	328208	197520	194462	67984.1	137684	525384	145256	235420
157.061	10.93	156.053	C6H8N2O3	4-Imidazolone-5-propanoate	227641	212917	247609	232215	187609	202086	224617	257844	236369	325427	269077	338640	231728	287598	287083	202277	279224	263651	238571	256750	231993	246457	246529	415836	275933	209939	276799	213160	256456	250396	219382	316666	293860	213626	281702	239402
160.06	15.88	159.053	C6H9NO4	4-Methylene-L-glutamate	3.56447e+06	3.49601e+06	4.03447e+06	3.8035e+06	2.3523e+06	3.93995e+06	3.99311e+06	4.46054e+06	4.54474e+06	4.67065e+06	4.10876e+06	4.86211e+06	4.76014e+06	4.68734e+06	4.91587e+06	3.95834e+06	4.5324e+06	3.50012e+06	4.3781e+06	4.32119e+06	4.44109e+06	4.74441e+06	4.03296e+06	114172	3.89924e+06	2.7856e+06	3.75137e+06	3.07669e+06	3.24281e+06	3.64561e+06	3.70853e+06	4.21239e+06	4.05494e+06	3.51537e+06	3.8695e+06	3.72548e+06
159.076	16.05	158.069	C6H10N2O3	4-Methylene-L-glutamine	426070	356015	400701	340700	214172	380652	377561	413118	333863	632618	404847	646852	541795	361770	472945	400620	344881	267970	481256	318936	465467	337264	341839	801863	609712	341511	536960	394133	501400	504297	739070	552946	2.09897e+06	454552	507269	746443
132.048	4.44	131.04	C5H9NOS	4-methylthiobutanonitrile oxide	5.10653e+06	4.46821e+06	2.95138e+06	4.08363e+06	2.55187e+06	4.51079e+06	5.76072e+06	6.04411e+06	4.47133e+06	2.87077e+06	4.69117e+06	6.10029e+06	5.07836e+06	3.17606e+06	2.34592e+06	5.09742e+06	2.54054e+06	4.17595e+06	3.83403e+06	3.12769e+06	4.77689e+06	6.29932e+06	2.99445e+06	6.10072e+06	3.7334e+06	2.77013e+06	6.66282e+06	2.23785e+06	4.28096e+06	5.10595e+06	2.10904e+06	3.64485e+06	6.03099e+06	7.16703e+06	5.65787e+06	3.84722e+06
184.06	13.45	183.053	C8H9NO4	4-Pyridoxate	81655.6	64755.7	97951.7	91764.2	41076.6	95584.4	116373	196606	127184	202481	194797	180982	162550	222904	147093	87520.4	144920	167200	151609	208779	179015	153171	145133	442905	185065	70525.6	159840	57419	108725	99569.5	60815.9	179986	177340	75651.4	176885	83217.3
146.117	13.47	145.11	C7H15NO2	4-Trimethylammoniobutanoate	4.00281e+06	3.22075e+06	4.29234e+06	3.83712e+06	1.62394e+06	3.03309e+06	3.46902e+06	5.76368e+06	3.23252e+06	4.68648e+06	6.04361e+06	5.90627e+06	4.01333e+06	6.62005e+06	5.51167e+06	2.72319e+06	5.26136e+06	4.73779e+06	4.10387e+06	5.6705e+06	5.41184e+06	3.61993e+06	5.20295e+06	7.03548e+06	5.62939e+06	2.33809e+06	5.53174e+06	2.60924e+06	4.44844e+06	5.29569e+06	2.80481e+06	7.23558e+06	5.42501e+06	2.85415e+06	5.89854e+06	3.65113e+06
144.048	21.25	143.04	C6H9NOS	5-(2-Hydroxyethyl)-4-methylthiazole	1.90523e+06	1.30596e+06	724725	808871	776890	899382	990406	769792	523280	670892	718195	595983	1.23856e+06	517589	354921	1.05046e+06	819118	778707	1.23228e+06	372997	780438	1.06569e+06	845454	389416	1.17642e+06	850527	692356	867534	1.04812e+06	707011	954949	289299	388308	845738	446914	924829
129.066	14.96	128.059	C5H8N2O2	5,6-Dihydrothymine	6.71797e+06	6.47833e+06	6.9443e+06	6.11896e+06	4.32251e+06	5.53494e+06	5.81327e+06	7.09115e+06	5.64484e+06	6.51044e+06	7.79388e+06	6.82575e+06	6.0828e+06	7.73866e+06	7.28194e+06	5.51226e+06	6.64433e+06	6.55807e+06	6.74146e+06	6.84515e+06	7.01108e+06	5.91688e+06	6.60398e+06	8.44294e+06	8.11978e+06	5.61725e+06	8.029e+06	5.38214e+06	7.07275e+06	7.52816e+06	5.45916e+06	7.61764e+06	7.00762e+06	5.4388e+06	6.63767e+06	6.50001e+06
115.05	14.82	114.043	C4H6N2O2	5,6-Dihydrouracil	1.98309e+06	2.09831e+06	3.46724e+06	3.46935e+06	1.84145e+06	3.02024e+06	2.78961e+06	3.83604e+06	3.28745e+06	4.04175e+06	4.42583e+06	4.32374e+06	3.03224e+06	4.30619e+06	3.9976e+06	2.91142e+06	3.70487e+06	3.26328e+06	3.00737e+06	3.86393e+06	3.48159e+06	3.2854e+06	3.18991e+06	3.93431e+06	3.17076e+06	2.18227e+06	3.95099e+06	3.35267e+06	3.65017e+06	4.25642e+06	3.43549e+06	5.24445e+06	4.75707e+06	3.46093e+06	4.91422e+06	3.49132e+06
247.092	15.83	246.085	C9H14N2O6	5-6-Dihydrouridine	234157	232141	275613	244091	155263	258351	262532	326019	321416	309755	297249	335056	314438	324836	307234	262201	325904	284448	277885	318961	321598	300657	285529	296245	264456	195333	273226	203576	215040	258749	223241	307194	269007	241004	281769	263734
150.055	7.92	149.048	C8H7NO2	5,6-Dihydroxyindole	296393	264670	298443	298954	224810	309725	290727	396956	302415	383762	477289	493292	379507	494402	480116	305504	423092	442505	296765	416115	400152	326603	364864	506960	357221	246459	351940	253570	353973	404855	273623	479067	444790	314259	517744	379815
160.097	9.39	159.09	C7H13NO3	5-Acetamidopentanoate	192488	166924	175701	154370	199447	193815	190639	227904	179795	179865	250341	275314	202116	453346	181210	249881	178094	250306	178435	184985	207136	185924	187804	1.78853e+06	804729	267771	368363	198650	240683	228513	178922	245409	243892	212693	247535	223459
267.119	9.24	266.113	C10H14N6O3	5'-amino-5'-deoxyadenosine	126253	75863.9	119043	67539.8	83276.8	92533.9	83243.2	285776	103707	91676	204950	184492	82394.9	256600	75481.2	145550	79536.6	257537	84611.9	106160	172863	117238	105977	281892	101207	61018.9	130918	55005.9	73276.5	127233	57288.6	114367	115210	77393.7	197364	140535
193.097	16.83	192.09	C10H12N2O2	5'-Hydroxycotinine	568477	582778	437412	438264	529338	483290	429165	329039	328513	283329	266343	239289	481235	263182	266650	558258	320822	264315	478171	331958	350616	462363	381798	216569	411076	529349	328366	548520	405332	350022	524470	239790	281616	504471	276991	439511
338.075	16.02	337.068	C10H16N3O8P	5-Hydroxymethyldeoxycytidylate	240714	147378	207144	162903	66312.5	162620	156800	220910	176220	260409	239394	386504	216996	285459	335849	185873	229331	329614	270967	317120	308252	196482	235485	609862	489970	134028	354772	178132	309524	383160	201384	544042	406449	187783	446274	316428
119.07	24.75	118.063	C5H10O3	5-Hydroxypentanoate	417530	366633	380246	352266	318872	363913	387722	407016	367207	397765	404740	392284	387141	500564	432532	352683	417689	385676	391063	434401	368223	352347	396567	435938	438261	303933	414694	347487	405751	451353	350628	470132	384346	345134	417233	395626
221.085	3.77	222.093	C9H18O4S	5-isobutylthioribose	243600	90733.1	120930	124375	41539.6	123477	64158.7	252038	208236	177285	228135	311594	232392	257668	194137	272515	216726	559971	154716	265152	390649	288297	223905	401893	185321	74937.3	160102	73540.3	132761	161850	56368.7	191256	208691	133149	408263	125046
298.096	16.63	297.09	C11H15N5O3S	5'-Methylthioadenosine	1.96452e+06	1.80427e+06	2.07541e+06	1.9474e+06	944499	1.65956e+06	1.95644e+06	2.21191e+06	1.78767e+06	1.73962e+06	2.01324e+06	1.88342e+06	2.2427e+06	1.9689e+06	2.02191e+06	1.54164e+06	1.99128e+06	1.5561e+06	2.37788e+06	2.17542e+06	2.13758e+06	1.81429e+06	2.15854e+06	1.44014e+06	2.91459e+06	1.78423e+06	2.52389e+06	2.04259e+06	2.46326e+06	2.46665e+06	2.33844e+06	3.18931e+06	3.04753e+06	2.31358e+06	2.86655e+06	1.96647e+06
598.357	7.15	597.351	C31H51NO10	5-O-beta-D-Mycaminosyltylonolide	572888	656090	627771	554177	659321	373686	469147	611827	450737	451165	449589	319903	567705	362423	418260	556989	571699	478904	508387	545385	463397	487532	499266	454643	595240	631814	493211	477954	609127	404830	716281	452076	389303	411048	419437	598282
309.205	7.22	308.199	C18H28O4	5-O-Methylembelin	186901	173268	193725	207218	232017	222506	282041	233728	231006	162153	200008	161114	224273	204503	195614	229892	173941	162906	130593	160539	169075	148149	159384	158853	175097	206989	166155	142033	167912	213663	197537	176001	179780	84448.4	196250	201967
221.066	16.92	222.074	C8H14O7	6-Acetyl-D-glucose	104820	83072.1	121102	96481.3	50896.4	88794.3	102311	167299	107623	160493	234083	339975	203263	257942	253371	211495	406031	649430	352119	631196	741470	366738	407116	706361	110462	52259.3	100207	69880.5	95198.4	109469	75920.8	155219	129555	77926.1	132121	97507.7
367.209	7.23	366.201	C21H28F2O3	6alpha,9-Difluoro-11beta-hydroxypregn-4-ene-3,20-dione	167744	247364	183669	125633	121913	96088.2	249291	240718	132657	116543	149514	119888	76000	101707	82486.8	80144.4	68164.3	115101	43651.1	35788.7	80123.6	56260.4	43107.3	59104	153255	98862.5	187590	98069	155520	131332	95380.4	175961	176597	116595	172471	118461
295.19	13.01	294.183	C17H26O4	[6]-Gingerol	703448	621860	694700	647420	522743	656704	621703	776708	693462	729835	761543	648852	622512	399712	704710	591681	775394	645801	606435	696864	612714	659744	635170	648042	625499	500865	690773	582892	579854	624041	552221	775782	697496	576524	682783	594208
115.075	9.82	114.068	C6H10O2	6-Hexanolide	1.28535e+06	1.331e+06	1.35684e+06	1.25733e+06	1.20915e+06	1.24776e+06	1.2529e+06	1.40892e+06	1.23118e+06	1.45562e+06	1.40212e+06	1.52542e+06	1.28747e+06	1.13788e+06	1.34844e+06	1.24285e+06	1.35245e+06	1.22399e+06	1.27001e+06	1.36283e+06	1.36972e+06	1.2402e+06	1.34368e+06	1.81668e+06	1.45609e+06	1.22706e+06	1.39488e+06	1.29291e+06	1.40801e+06	1.34379e+06	1.27996e+06	1.45235e+06	1.23773e+06	1.26607e+06	1.36721e+06	1.40214e+06
221.118	4.12	222.126	C13H18O3	(+/-)-6-Hydroxy-3-oxo-alpha-ionone	270769	200893	178261	150504	126435	189866	206598	491348	250567	266159	395722	473654	250488	440713	229650	380527	292083	671486	192187	254207	496845	268737	317022	495175	233758	93952.5	244745	111548	168339	268949	66756.8	309620	265587	140476	497591	253114
133.086	7.26	132.079	C6H12O3	6-Hydroxyhexanoic acid	6.20461e+06	10200000	7.30828e+06	5.23424e+06	6.86663e+06	9.72548e+06	6.12667e+06	9.93745e+06	10700000	10300000	9.2372e+06	8.02495e+06	6.42572e+06	13900000	10200000	8.60911e+06	10200000	8.53445e+06	8.87788e+06	10700000	10900000	9.48639e+06	11100000	11000000	5.03673e+06	4.40745e+06	6.53177e+06	8.20765e+06	9.61121e+06	11400000	4.23321e+06	8.0711e+06	11200000	8.7026e+06	10500000	13000000
306.169	9.71	305.163	C17H23NO4	(6S)-Hydroxyhyoscyamine	63127.5	45202.9	54727.1	91046.6	59420.1	86363.7	123048	174188	63851.5	84662.6	92710.7	91108	111889	66278.8	89477.2	209795	99607.1	163725	99626.4	266003	225234	184463	107149	386998	46061.5	29456.2	43227.2	33743	71578.2	46160.1	37627.3	88778.4	55925	71940.1	86822.1	116794
180.088	21.32	179.081	C7H9N5O	7-Aminomethyl-7-carbaguanine	141628	157525	133419	128914	195128	156402	127330	36644.1	75431.1	49445	123695	58434.3	152919	38155.9	66293.8	215037	129899	116052	82892.1	67500.5	99839	80740.8	88602.6	14453.5	87092	171016	76536.9	218162	160739	99715.5	103624	5836.55	29813.9	136637	31072.8	110376
188.128	7.33	187.121	C9H17NO3	8-Amino-7-oxononanoate	126724	84680.2	89861.3	65454	81627.6	79240.1	64064.7	43985.4	62273.5	53601.7	87793.3	77868.5	62059.5	81943.8	69103.6	101762	54954.9	76052.7	39340.6	47090.4	51712.5	42551.7	51864.5	84791	137143	83525.8	87942.8	66879.4	77539.7	74588.7	73802.1	49823.3	70635	80316.1	56989.7	83336.9
233.002	4.86	234.008	C12H7O3Cl	8-Chloro-2,7-dibenzofurandiol	141109	188299	203578	201693	330972	190437	181809	149018	171383	189831	107629	73967.1	181025	173327	173043	133376	181332	77121.9	273822	188506	135983	232920	210854	106922	162377	296299	177423	326354	188677	220421	418475	160537	173761	257465	112353	216240
363.233	8.35	362.226	C22H31FO3	9alpha-Fluoro-11beta-hydroxy-6alpha-methylpregn-4-ene-3,20-dione	120299	102987	110766	162737	80639.6	102783	113800	312485	98867.5	131663	182928	144740	160905	152129	134988	272144	126902	168776	181203	276607	223717	382055	202720	576805	92189.6	41297.2	84322	69898.5	89033.8	74398.2	48545.1	147726	98884.3	81108.4	175764	128391
372.23	5	371.222	C23H31O4	9'-carboxy-gama-tocotrienol	18400000	21000000	21000000	14300000	28100000	22100000	18500000	36300000	20800000	21100000	32200000	30900000	27900000	38700000	17100000	36100000	22700000	36900000	18400000	24700000	32600000	24100000	30900000	33300000	20100000	14200000	21200000	16500000	19700000	28800000	12400000	21400000	25700000	18900000	29800000	33100000
314.232	7.51	313.225	C17H31NO4	9-Decenoylcarnitine	100730	126331	108907	100450	82966	141426	55212.7	256239	136983	128253	238294	284394	175110	55490.5	127706	153248	149386	223012	95058.5	148316	180815	141216	174020	296922	107498	61685.9	136759	68283.5	91887.6	117532	61664.6	122110	134952	101088	200015	152263
253.217	4.21	254.225	C16H30O2	(9Z)-Hexadecenoic acid	13300000	8.76932e+06	10100000	7.78275e+06	6.00839e+06	8.35418e+06	9.62948e+06	16400000	10400000	9.43177e+06	16000000	15000000	8.02498e+06	10500000	7.16527e+06	11200000	8.96007e+06	12000000	7.06464e+06	7.44819e+06	7.41734e+06	7.81906e+06	9.16151e+06	8.53247e+06	4.27415e+06	3.75355e+06	5.49471e+06	3.26574e+06	2.84617e+06	6.52495e+06	704632	11700000	7.39981e+06	3.8955e+06	17500000	7.38941e+06
227.2	18.03	226.193	C14H26O2	(9Z)-Tetradecenoic acid	1.46457e+06	1.59526e+06	861388	883289	1.59264e+06	1.03904e+06	1.07948e+06	351908	651075	385592	545194	256971	1.1012e+06	304838	326129	1.69769e+06	438643	915332	1.24926e+06	370124	767931	1.28718e+06	790711	168759	764381	1.56799e+06	753809	1.39605e+06	792285	674512	1.36052e+06	170755	240804	1.24345e+06	336159	1.04761e+06
171.076	15.12	170.069	C7H10O3N2	acetonitrile adduct of pyrroline carboxylate	14800000	12600000	14800000	13600000	8.9748e+06	13500000	14100000	16400000	13800000	11600000	13900000	18300000	14900000	18100000	17600000	13300000	18700000	11200000	15500000	16900000	17700000	14400000	16500000	17800000	15600000	11100000	17000000	12000000	16100000	21400000	13100000	19200000	17900000	13200000	18900000	16500000
510.305	7.19	509.299	C27H43NO8	Acetylbrowniine	335060	338557	347060	349785	356013	326593	316815	291712	211120	347414	346796	294889	294600	311096	325780	297667	304385	270989	236100	255113	270364	227962	274658	228273	235486	311069	268686	343486	422911	229651	346819	348946	369248	297930	359973	303612
810.131	12.42	809.126	C23H38N7O17P3S	Acetyl-CoA	139939	100324	138441	107019	99398.9	73252.3	85839.8	168142	62932.9	67967.7	41776	6997.73	87878.8	66345.7	34613.2	21294.6	0	2431.42	92458.9	67017.8	96729.4	53097.6	25847.3	69621.2	259154	184285	201086	200632	205682	173661	216256	285283	199186	189307	215717	151781
383.12	17.01	384.127	C14H24O12	Acetyl-maltose	103900	71407.9	104937	91083.5	34823.3	103326	113030	169171	126440	191845	316760	666079	260412	400328	377250	303535	667934	1.33388e+06	633185	1.23043e+06	1.35006e+06	1.07535e+06	1.17212e+06	2.00515e+06	95390.9	39480.4	88918.6	56582.8	84663.5	94555.4	68617.3	160019	159778	74324	142245	120792
182.119	4.22	183.126	C10H17NO2	Acetylpseudotropine	178075	107257	134430	109741	85169.3	142302	155804	331037	209804	171696	255483	257543	180784	331595	183499	196517	200546	359147	136121	194051	366882	185371	236542	356059	193132	76842.4	179048	86899	108766	203139	45482	207228	193592	100809	319405	178886
635.141	17.46	634.132	C32H26O14	Actinorhodine	907304	563990	920146	854677	300235	993618	899032	1.7652e+06	867548	1.21285e+06	1.34437e+06	1.32049e+06	1.40691e+06	1.39946e+06	1.06863e+06	1.43842e+06	1.1468e+06	1.70189e+06	781793	936262	1.51671e+06	1.23244e+06	833509	1.16413e+06	2.22717e+06	825286	1.94107e+06	1.12789e+06	2123165	2.09407e+06	1.3079e+06	3.05987e+06	3.00601e+06	1.73757e+06	3.92961e+06	2.26217e+06
136.062	9.19	135.054	C5H5N5	Adenine	14800000	8.21306e+06	14100000	11000000	5.10129e+06	15300000	14500000	18900000	12700000	17000000	19800000	18600000	19900000	24200000	18300000	10000000	13800000	16700000	12100000	9.7145e+06	11600000	11800000	4.48878e+06	13100000	9.60392e+06	5.20931e+06	12100000	6.40991e+06	10900000	12400000	9.95463e+06	20800000	20300000	9.56616e+06	17800000	10100000
268.104	9.21	267.097	C10H13N5O4	Adenosine	20300000	13100000	23100000	17200000	7.84606e+06	26700000	21700000	30000000	19000000	26600000	33500000	28500000	29500000	40000000	30700000	16400000	24300000	28500000	18400000	15400000	19700000	19500000	7.23168e+06	19800000	15500000	6.67566e+06	18500000	9.37121e+06	16300000	19700000	14400000	31100000	32200000	15100000	28300000	17700000
147.065	11.07	146.058	C6H10O4	Adipate	549471	1.3798e+06	488733	409317	1.94795e+06	421338	1.49674e+06	3.63846e+06	397259	398908	1.92169e+06	1.61321e+06	1.29969e+06	473909	419806	3.88661e+06	402696	1.47206e+06	410154	405906	501529	430160	434053	573315	417349	485004	424958	394871	410127	383444	424334	459148	429397	398305	1.5072e+06	742396
428.036	14.25	427.029	C10H15N5O10P2	ADP	1.69065e+06	1.4283e+06	1.69888e+06	1.44102e+06	845125	1.12334e+06	1.21318e+06	1.44844e+06	1.17692e+06	1.59666e+06	1.66835e+06	1.74251e+06	1.5419e+06	1.62967e+06	2.16528e+06	765589	1.89073e+06	1.45357e+06	1.89526e+06	2.1963e+06	1.8842e+06	1.4052e+06	1.85712e+06	2.57653e+06	2.33002e+06	1.0271e+06	1.51419e+06	1.06542e+06	1.97114e+06	1.40948e+06	1.25718e+06	1.97324e+06	1.87267e+06	1.13443e+06	1.69716e+06	1.46097e+06
258.145	15.64	257.138	C11H19N3O4	Ala-Ala-Pro	0	7594.42	3661.52	0	0	5416.33	1892.19	2218.53	1450.89	1.74425e+06	245405	2.1073e+06	3569.77	1918.45	4875.11	5433.78	0	0	5257.51	4744.55	5168.88	0	5252.27	3.27854e+06	2139.02	1233.59	5223.5	0	3739.91	10151.3	1716.53	4365.27	9994.02	3395.01	4367.97	1.3966e+06
246.156	16.49	245.149	C9H19N5O3	Ala-Arg	735890	513051	674062	760862	371191	591666	598511	842274	600201	691453	740936	378916	410406	468018	369770	294864	232945	226151	135281	92103.7	194696	151684	119394	150103	759098	356081	729708	621014	697470	898896	535804	945502	986316	589392	851992	608895
514.284	4.83	515.293	C19H37N11O6	Ala-Asn-Arg-Arg	76395.4	43294.6	6304.17	4923.37	2137.91	3197.52	160267	18901.2	30995.2	24135.3	20878.2	177901	321604	19286.6	10479.1	9586.08	8000.94	7395.53	61692.8	10756.5	12911.3	4372.04	7179.79	184569	43925.1	4247.19	10355.4	1669.69	4588.4	10140.6	19005.6	15341.7	5942.71	2095.28	4481.86	48524.3
361.182	15.42	360.176	C13H24N6O6	Ala-Asp-Arg	384326	304689	439288	399102	149866	287014	350653	634215	385724	259909	330814	690197	436989	802431	634537	332473	588605	273425	528564	739468	721655	449369	615881	696769	685014	280653	666325	363458	684497	757236	420083	1.27352e+06	1.00112e+06	444466	1.06829e+06	516903
517.284	7.19	516.277	C19H36N10O7	Ala-Asp-Arg-Arg	216243	670331	127753	47455.7	306946	60189.6	383704	1.10177e+06	51931.7	34343.6	409279	350556	327677	57969.1	34997.5	271233	30039.6	134863	6486.29	19411.6	13311.2	10206.4	6713.77	5491.6	96081	129571	113215	57720.4	49402.6	40468.8	56411.1	149510	70115.8	69028.2	468836	197528
262.103	14.6	261.096	C9H15N3O6	Ala-Asp-Gly	626133	391368	611920	474938	134869	414992	546398	494547	279382	433015	634677	743807	604913	670470	510166	380952	525571	724532	837377	745129	839704	462613	753348	1.18653e+06	997487	348867	772221	454555	836049	994719	473352	1.01194e+06	859354	353803	818113	647851
284.135	11.01	283.128	C11H17N5O4	Ala-Gly-His	343373	6.34743e+06	311894	193797	6.41263e+06	238253	6.56201e+06	13600000	175683	199194	7.46883e+06	7.36849e+06	3.76693e+06	249703	185210	12900000	229448	5.33549e+06	137299	228627	507074	213678	241071	498421	157466	473474	231460	147902	150866	280815	120472	321816	277313	137938	5.29859e+06	1.59355e+06
369.213	4.15	370.222	C17H30N4O5	Ala-Leu-Ala-Pro	6.75448e+06	5.65611e+06	6.3254e+06	3.92402e+06	3.66656e+06	4.35563e+06	5.25444e+06	8.81896e+06	5.16755e+06	5.04764e+06	10100000	9.10585e+06	8.1765e+06	10600000	4.14098e+06	11200000	5.31409e+06	14700000	4.81197e+06	5.21094e+06	11200000	7.65041e+06	7.26575e+06	10300000	6.44345e+06	2.67006e+06	5.54099e+06	3.52156e+06	4.05398e+06	6269400	1.78461e+06	9.66503e+06	7.23879e+06	4.02507e+06	11700000	7.93848e+06
445.288	4.65	444.281	C18H36N8O5	Ala-Lys-Ala-Arg	25900000	33700000	28400000	21400000	37200000	28100000	32100000	73100000	28200000	32100000	61300000	58000000	36400000	62900000	26800000	45800000	38600000	64500000	21900000	30600000	35900000	29200000	37800000	43100000	22100000	16000000	32200000	20800000	31300000	40000000	16100000	30000000	34500000	22800000	51700000	56500000
426.246	11.91	425.239	C18H31N7O5	Ala-Lys-Ala-His	51735.2	51175	56919.9	56483.9	35034.3	54186.7	60818	62604.5	42157	862731	204304	1.30383e+06	60779.8	52145.2	55187.9	51006.8	51755.7	52835.6	48033.9	44997	52934.8	58684.9	69730.6	2.53963e+06	46876.7	42934.5	54105.4	47873.1	59698.1	39501.1	61697.3	65176.3	50572.8	47608.8	55908.8	945028
473.283	3.75	474.291	C19H38N8O6	Ala-Lys-Thr-Arg	6.56061e+06	4.3696e+06	4.8166e+06	3.59851e+06	1.60702e+06	1.96059e+06	1.45306e+06	4.55422e+06	2.48916e+06	2.08301e+06	3.61347e+06	3.60844e+06	2.42978e+06	2.75691e+06	1.57886e+06	2.79706e+06	2.47749e+06	5.84549e+06	1.76548e+06	2.19952e+06	2.88807e+06	2.54078e+06	2.14512e+06	2.77719e+06	5.63194e+06	1.7019e+06	3.11117e+06	1.57636e+06	2.80799e+06	2.73134e+06	1.53857e+06	4.81997e+06	3.82871e+06	1.86398e+06	6.63106e+06	5.10189e+06
473.319	16.02	472.312	C20H40N8O5	Ala-Lys-Val-Arg	159440	237964	217460	266732	256418	225590	206080	118555	249852	208491	125651	37228.4	141639	112475	218497	224278	202833	2127.08	173550	159967	172509	214764	170966	2398.9	109019	202682	179878	246391	122572	47598.7	217269	149230	167713	231823	99540.8	43689.6
405.144	4.61	406.152	C15H26N4O7S	Ala-Met-Ala-Asp	113483	85509.6	56480	84068.1	62191.9	128179	146341	183832	112733	70197	109411	221083	74935.1	40082.4	47766.1	143494	74190.5	73089.5	96419.9	66528.4	89824.9	154080	54458	152572	98941.7	63073.9	161549	44931.2	115705	104063	31219.3	113966	139928	207006	122260	90015
395.16	15.09	394.152	C14H26N4O7S	Ala-Met-Ser-Ser	1.24527e+06	1.08231e+06	1.1871e+06	1.14034e+06	542577	833245	1.11637e+06	1.28354e+06	922482	867014	1.06601e+06	1.02958e+06	1.12153e+06	1.40009e+06	1.23443e+06	1.02817e+06	1.45072e+06	953269	1.27122e+06	1.42722e+06	1.32329e+06	1.1197e+06	1.28296e+06	1.06579e+06	1.38417e+06	1.11178e+06	1.36958e+06	1.16405e+06	1.43631e+06	1.21908e+06	1.11037e+06	1.39147e+06	1.42072e+06	1.16004e+06	1.19464e+06	999597
522.203	17.06	521.194	C23H31N5O7S	Ala-Met-Trp-Asp	0	1875.75	1752.27	0	0	6008.34	18039	23642	18837.1	39315.3	95446	252603	99418.3	119844	151951	159181	343149	676133	279218	600357	739806	524478	653661	1.08577e+06	0	0	0	0	0	0	0	2004.08	11098.4	0	3995.12	17229.8
187.108	11.19	186.1	C8H14N2O3	Ala-Pro	160565	174489	246881	203592	132064	157717	141297	222312	160254	222896	238652	230992	164351	263848	213961	137792	217663	228671	173207	227940	235334	174498	199906	255889	229450	124206	191594	137916	211204	201647	154904	250838	293104	156107	222190	177327
503.305	4.92	502.298	C19H38N10O6	Ala-Thr-Arg-Arg	124000000	156000000	137000000	104000000	157000000	127000000	138000000	274000000	130000000	144000000	214000000	199000000	165000000	249000000	124000000	187000000	133000000	217000000	118000000	148000000	171000000	130000000	156000000	168000000	115000000	93900000	134000000	97000000	127000000	172000000	90700000	142000000	149000000	115000000	191000000	188000000
383.193	5.07	384.201	C17H28N4O6	Ala-Thr-Pro-Pro	106259	238531	73514	39326.5	160546	59703.3	166830	642590	69835.5	65024.2	429841	398877	239152	115527	69297.2	514582	66217.1	441097	38931	97950.2	137181	58736	77086.8	187127	57357.9	43441.7	83252.3	22117.5	39590.7	67190.9	21802.5	116257	74226.6	32703.9	434759	149140
277.028	4.85	278.035	C7H17N2O3PCl2	Alcophosphamide	82247.1	105665	110299	127175	233221	135104	113510	53975.4	104289	111222	51202.5	37001.6	113232	77231.4	107824	88863.2	110554	42711	186852	123084	88977.7	166185	147141	61271.9	90344.7	191755	99426	214661	146682	128099	257074	81312.5	106851	187672	48240.1	146688
175.047	14.55	176.055	C4H8N4O4	Allantoate	157172	147210	187360	191718	86918.5	147177	156817	215324	167363	199093	231099	207665	159240	232282	210424	123938	224005	202302	158308	192758	197104	147324	174631	205314	236285	125029	207357	157908	214449	217019	148466	266784	227263	154174	257644	168489
100.022	7.41	99.0143	C4H5NS	Allylisothiocyanate	6536.24	17659.6	50496.7	33075	20879.1	19604.8	33339.5	14356.9	20013.7	20555.4	13581.2	18555.4	19470	16563.2	20990.4	7376.87	13712.4	4736.19	25394.7	18239.9	12085.3	18034	14530.6	23529.8	68922.7	159244	146357	211435	227178	118780	211203	84176.1	127228	158856	90598.7	78219.5
337.155	16.09	336.147	C20H20N2O3	alpha-Cyclopiazonate	24623.7	19946	35819.9	36277	23763.1	19892.8	12284.5	21847.6	22865.6	694836	65986.6	750601	12927.8	15976.6	13680	17926.4	19226.1	9155.38	25996.7	16912.7	12854.3	24470	3654.47	1.27788e+06	35778.3	28452.7	30405.3	33358.8	25845.5	41062.7	31312	38562.2	29649.2	30763.6	28733.5	434338
334.201	7.75	333.194	C19H27NO4	alpha-Eucaine	425176	300232	593103	343285	189217	274850	198431	855896	230087	309630	365538	378046	256971	737135	260614	390256	305924	635197	173169	397251	451864	282186	383529	728833	543277	121428	329261	127635	185730	241971	105400	376464	357982	159368	516275	240405
119.085	12.64	118.078	C9H10	alpha-Methylstyrene	1.05487e+06	605527	969506	792506	557146	638421	914279	3.01263e+06	696646	2.63841e+06	2.59737e+06	2.05432e+06	651354	1.37975e+06	877784	550875	957817	2.072e+06	809006	849555	868190	861810	803494	3.23908e+06	1.20009e+06	580912	1.01773e+06	643886	838206	857800	646101	1.6536e+06	1.16188e+06	843719	1.32683e+06	2.18253e+06
151.041	4.73	152.048	C5H9FO4	&alpha;-xylosyl fluoride	186453	121161	158939	170737	79196.6	167110	107487	234178	172436	136413	201836	323577	177578	246892	145832	193917	153174	183977	161621	248329	316210	209246	136746	404312	181796	83833.6	156126	101504	203187	157571	73742.2	216755	145276	212498	253618	155820
717.367	4.73	716.357	C43H48N4O6	Amataine	2.36436e+06	2.99398e+06	2.28453e+06	1.45078e+06	2.3204e+06	1.7399e+06	2.32255e+06	4.29986e+06	2.1958e+06	2.33245e+06	4.09372e+06	3.85312e+06	2.69578e+06	4.03418e+06	1.9198e+06	2.94372e+06	2.8504e+06	3.82358e+06	1.35059e+06	2.05434e+06	2.87589e+06	1.62601e+06	2.42015e+06	3.31592e+06	1.86582e+06	675636	0	785308	1.91238e+06	2.89042e+06	447036	2.91947e+06	2.6023e+06	0	3.91824e+06	3.52767e+06
296.065	14.56	295.057	C8H14N3O7P	Aminoimidazole ribotide	15500000	14700000	13100000	11900000	10100000	13300000	13900000	12000000	11900000	12100000	11600000	11900000	13300000	11900000	12300000	12500000	12900000	13700000	13400000	11900000	13100000	13200000	13100000	11700000	12300000	12600000	12100000	12300000	12600000	12200000	11800000	8.2118e+06	9.99825e+06	11500000	9.31097e+06	13100000
346.056	14.1	347.063	C10H14N5O7P	AMP	396690	263945	346257	316596	83655.3	185959	303321	482685	310135	457434	649095	559371	316656	597246	537240	177471	549584	467205	274560	542352	450713	216597	351941	320184	764994	252341	666075	328310	617331	718198	396643	950750	961812	431033	816707	266388
136.112	16.55	135.105	C9H13N	Amphetamine	193799	225762	133722	116817	197179	374904	149554	297650	180013	113254	62381.7	730470	490237	293980	194530	350226	125125	817257	187954	244530	526282	298228	188626	435732	179072	162386	104540	178954	126686	97937.3	129230	70663.6	53573.1	150133	78892	218892
225.196	4.83	224.189	C13H24N2O	Anapheline	14400000	8.90432e+06	15000000	7.83501e+06	4.85968e+06	5.46576e+06	8.72462e+06	24500000	9.97322e+06	6.71428e+06	15900000	8.19488e+06	1.86278e+06	10200000	7.09998e+06	2.72159e+06	2.92291e+06	4.49628e+06	4.09617e+06	5.5402e+06	5.57626e+06	4.85248e+06	3.28859e+06	6.15793e+06	10300000	5.87687e+06	13400000	6.323e+06	7.57508e+06	8.4851e+06	4.64799e+06	16300000	13200000	7.42485e+06	13400000	3.18607e+06
259.243	4.12	260.25	C19H32	Androstane	462461	292075	506602	253648	228693	377690	443365	891177	399270	404466	853317	756101	309277	483977	306075	590524	383959	555475	297152	374173	283714	339026	487170	357174	176275	141402	256978	117082	114525	377799	20742.7	881144	406697	173604	1.48476e+06	578816
336.217	7.4	335.21	C19H29NO4	Ankorine	52580	31368.2	69011.2	47953.2	21280.3	64591	57813.5	91831.9	74005.1	66042.7	127012	82450.7	50224.5	77994.4	58590.4	64772.7	55022.9	109391	25633.8	60928.7	77721.9	31032.7	47925.1	96190.8	44170	34117.5	70133.3	34996.4	42543.3	60766.5	31302.3	42255.1	91015.4	58303.8	101527	56927.1
138.055	10.89	137.048	C7H7NO2	Anthranilate	510089	466187	545052	497070	421957	513678	548501	811546	583419	1.00636e+06	681119	1.16323e+06	598764	834165	789750	376166	938366	1.09176e+06	776510	802450	979904	762716	1.01212e+06	1.94097e+06	1.31062e+06	633490	446664	878313	1.07768e+06	1.07587e+06	637135	2.47426e+06	1.9344e+06	984329	2.82215e+06	1.48518e+06
504.404	24.71	503.397	C31H54NO4	Arachidonylcarnitine	503009	436463	468663	307259	309117	499489	479752	896088	545705	378243	726593	868141	494284	67379.7	380957	795914	436983	891993	333882	389065	608439	492838	426820	862653	508207	305452	598392	239780	401903	663886	235310	539026	592037	436383	753054	591670
603.324	4.89	604.331	C24H40N14O5	Arg-Arg-His-His	531510	1.88441e+06	264845	116732	1.00697e+06	158071	1.13307e+06	4.68638e+06	194215	184638	3.08044e+06	2.81808e+06	1.5403e+06	296115	174128	3.22955e+06	164982	2.92919e+06	104567	209658	302829	176281	177866	466045	158025	206774	335186	88841.3	133552	210695	89055.5	430672	225830	116463	3.14318e+06	866833
531.264	7.45	530.256	C19H34N10O8	Arg-Asn-Asn-Gln	17980.8	883325	4236.83	0	523674	0	553347	958196	0	0	285698	346077	283483	8175.86	0	1.04562e+06	0	204440	0	0	12083.3	2179.45	0	17511	0	11931.9	0	0	0	0	0	4528.75	1689.59	0	271734	47863.7
541.287	4.85	542.292	C21H38N10O7	Arg-Asp-Pro-Arg	34523.1	175121	18129.7	8995.62	58155	17764.4	131377	303208	18978.8	12905.2	164946	162328	127179	34202.5	13313.3	142224	15701.9	169217	11378.3	22199.1	28781	15516	15059.3	30516.9	10910.1	22406	24846.6	9490.15	10745	15891	10296.1	23903.5	15936.2	10929.9	154052	75890.9
485.295	4.83	484.287	C19H36N10O5	Arg-Gly-Pro-Arg	1.94303e+06	2.35279e+06	1.91619e+06	1.42608e+06	2.274e+06	1.84416e+06	2.34846e+06	4.18673e+06	1.89453e+06	2.3511e+06	3.16747e+06	3.1013e+06	2.56851e+06	3.6838e+06	1.91554e+06	2.73838e+06	2.21277e+06	3.56146e+06	2.02285e+06	2.16191e+06	2.65563e+06	1.82244e+06	2.56472e+06	2.45892e+06	1.55582e+06	1.38824e+06	2.07457e+06	1.45267e+06	2.02484e+06	2.52692e+06	1.24131e+06	2.07443e+06	2.26412e+06	1.73892e+06	2.88095e+06	2.90406e+06
558.347	4.34	557.34	C22H43N11O6	Arg-Leu-Asn-Arg	3.38596e+06	2.94933e+06	4.67147e+06	5.41214e+06	3.89101e+06	6.36946e+06	3.81131e+06	3.67777e+06	7.24351e+06	6.69242e+06	4.81076e+06	7.46945e+06	3.35323e+06	3.91296e+06	8.2965e+06	3.95895e+06	6.23656e+06	4.19194e+06	4.33062e+06	8.13307e+06	6.69572e+06	4.44452e+06	6.24632e+06	8.06122e+06	5.83971e+06	3.88597e+06	5.17443e+06	3.75687e+06	5.51513e+06	5.89841e+06	3.12072e+06	4.50087e+06	4.71347e+06	5.04005e+06	3.89114e+06	3.86646e+06
545.316	7.2	544.308	C21H40N10O7	Arg-Lys-Asn-Gln	667328	852011	710467	636986	793938	693333	598331	698435	534086	489387	710851	444959	676993	675775	683536	576877	645104	333323	588282	596581	538374	524785	566098	493412	663285	610868	588242	737260	668678	443484	851085	536284	565306	680619	563535	653723
489.314	4.64	488.307	C20H40N8O6	Arg-Lys-Val-Ser	24300000	29600000	27900000	20000000	32200000	24700000	29100000	56100000	25900000	27800000	49500000	46000000	32400000	53100000	23500000	39500000	30900000	51800000	21500000	27800000	33700000	27600000	31500000	35400000	21900000	15200000	27500000	18500000	26500000	31500000	14300000	27700000	30300000	21200000	41500000	47100000
597.305	4.31	598.312	C23H42N12O5S	Arg-Met-Arg-His	375854	283887	376627	230797	105686	89425.4	160833	312574	137085	110255	146074	90159.5	42980.4	98839.5	55157.1	68861.3	62985.4	73139.3	31560.4	56860.4	44952.6	29548.8	53015.1	71204.1	379269	120577	280443	125192	219794	196059	99794.9	365286	232558	102796	318900	58246.1
560.327	20.87	559.319	C21H41N11O7	Arg-Thr-Gln-Arg	2.34259e+06	2.53438e+06	2.59804e+06	2.61855e+06	2.51496e+06	2.76059e+06	2.64394e+06	2.23022e+06	2.53483e+06	2.50024e+06	2.0254e+06	2.24235e+06	2.58002e+06	2.12878e+06	2.21749e+06	2.92326e+06	2.79241e+06	2.83591e+06	2.54032e+06	2.36369e+06	2.61711e+06	2.72909e+06	2.76511e+06	2.37266e+06	2.54923e+06	2.44143e+06	2.64911e+06	2.5231e+06	2.53286e+06	2.44112e+06	2.55685e+06	729021	574164	2.71819e+06	492460	3.07899e+06
671.387	4.25	672.393	C29H48N14O5	Arg-Trp-Arg-Arg	1.23437e+06	720900	1.11474e+06	1.03338e+06	718421	1.41103e+06	1.12744e+06	2.41581e+06	1.97499e+06	1.96963e+06	2.35381e+06	3.56931e+06	1.25139e+06	2.50041e+06	2.1455e+06	2.0653e+06	2.13307e+06	2.84591e+06	1.10068e+06	2.42752e+06	3.51413e+06	1.6085e+06	2.28942e+06	4.19408e+06	1.73099e+06	566684	1.46527e+06	641221	1.15795e+06	1.68279e+06	365224	2.06244e+06	1.77232e+06	989954	2.70761e+06	1.36188e+06
654.358	21.81	653.351	C29H43N13O5	Arg-Trp-Arg-His	192733	181142	295211	299455	99708.3	221570	242750	395917	236919	297388	474644	419925	308195	476942	402850	232885	434315	462246	350083	575956	533400	377074	402538	639691	331400	142187	356815	198464	302154	379501	270767	582608	480035	283586	502003	243654
585.288	4.83	584.282	C26H36N10O6	Arg-Trp-Ser-His	4.35868e+06	5.18615e+06	4.85182e+06	2.39064e+06	4.03983e+06	3.6268e+06	3.99605e+06	9.14366e+06	4.16709e+06	4.82812e+06	8.57569e+06	7.75855e+06	5.97938e+06	8.39447e+06	3.83023e+06	6.57504e+06	4.02509e+06	8.22241e+06	3.02862e+06	4.52742e+06	6.79967e+06	3.39068e+06	4.60948e+06	6.77758e+06	4.0976e+06	1.46585e+06	4.68522e+06	1.59087e+06	3.79009e+06	5.93136e+06	1.27747e+06	4.93e+06	5.54687e+06	2.13378e+06	7.34999e+06	6.29535e+06
525.288	4.87	524.282	C21H36N10O6	Arg-Val-Asn-His	18100000	22900000	19200000	9.90428e+06	17400000	15400000	16500000	63100000	17100000	20900000	47700000	44700000	26000000	60400000	16000000	34200000	20100000	49500000	10200000	20700000	31600000	14600000	22100000	33500000	16800000	5.83032e+06	19500000	6.5916e+06	15100000	32500000	5.42875e+06	23600000	24300000	9.75193e+06	42200000	34000000
428.261	4.66	427.254	C18H33N7O5	Arg-Val-Gly-Pro	11000000	13400000	12400000	8.28567e+06	13100000	10800000	13700000	28100000	10700000	13100000	22500000	20400000	14600000	26300000	10900000	16800000	13600000	23000000	8.84717e+06	13000000	14600000	11200000	13100000	15200000	9.17188e+06	6.74858e+06	14600000	9.56956e+06	10500000	14300000	5.9754e+06	12400000	12900000	10800000	20400000	18000000
846.265	22.03	845.256	C43H44N3O13Cl	Aromatized C-1027 chromophore	27012.9	28794.8	52437.6	94232.9	74708.9	86878	91300.3	158469	140494	212941	302536	300159	247545	423777	357594	252450	423636	455553	392416	575121	486394	295251	526018	657554	100387	43824.7	82400.5	80929.9	141690	192202	61569.4	169617	153341	81669.7	180820	179589
289.161	16.68	288.155	C10H20N6O4	Asn-Arg	370002	443345	311923	501883	388768	428097	397667	404245	430820	398716	388172	398900	385062	450287	338342	506945	548900	551952	447152	347239	483853	465545	381192	461617	526000	412755	504452	540866	535391	564127	475171	399096	532159	494298	499927	590542
410.167	16.33	409.16	C17H23N5O7	Asn-Asn-Tyr	43740	14025.1	61563.4	101208	40335.2	53799.3	89448.6	127589	77128.3	131359	187948	219558	110010	164706	163454	73003.9	161834	106096	121588	184252	224330	76810.5	158932	201975	94898.7	15261.6	64026.9	33720.1	87981.4	142755	75719.8	163577	141101	78473.6	221900	231691
405.208	14.77	404.202	C15H28N6O7	Asn-Lys-Gly-Ser	577331	728110	724192	619627	331927	569374	649630	1.06414e+06	732667	701420	794487	825598	742497	996200	909455	591104	902171	955351	888401	1.07551e+06	1.08029e+06	839424	1.0304e+06	1.1625e+06	955593	692208	906859	644525	983318	803802	709562	1.09285e+06	1.00103e+06	793587	777534	866859
228.099	14.28	229.106	C9H15N3O4	Asn-Pro	289467	259419	363395	314469	87910.6	212525	240941	346242	224578	338436	443423	414899	313601	454135	425170	152070	389735	334764	422293	564412	489957	334144	468721	548968	663891	332957	570808	382207	586094	665661	463172	861643	739478	439789	782738	494993
231.097	13.66	230.09	C9H14N2O5	Aspartyl-L-proline	25305.4	29828.7	22381.7	27592.4	21464.7	18377.7	21013.7	13356.6	30323	75126.3	35099.2	11530.9	9102.72	12987.3	18171	28342.1	22919.5	27724.8	32909	25964.6	17579.4	30601.3	27139.1	1.57557e+06	646700	132066	269083	47537.1	69987.4	54042.3	43560	72294.5	45015	50845.6	58241	44456.7
467.108	4.05	466.101	C15H22N4O11S	Asp-Asp-Asp-Cys	0	0	0	0	13648	66527.7	682610	773388	991926	1.18989e+06	1.36545e+06	1.12835e+06	2.13378e+06	3.63607e+06	2.02038e+06	1.44092e+06	1.8779e+06	1.85389e+06	3.03404e+06	3.30596e+06	2.92702e+06	2.64771e+06	2.69789e+06	2.92331e+06	5.22626e+06	4.03094e+06	3.6302e+06	4.44274e+06	4.02673e+06	5.5403e+06	4.85591e+06	5.69225e+06	9.85339e+06	6.432e+06	10400000	5.20763e+06
457.267	15.59	456.258	C21H36N4O7	Asp-Leu-Leu-Pro	1.05814e+06	1.25594e+06	761559	1.3142e+06	1.39364e+06	1.13893e+06	819279	897068	1.21217e+06	747271	739854	731039	1.07994e+06	860320	921457	925643	964508	693032	1.00777e+06	407652	483064	1.11318e+06	964167	685654	813515	1.12815e+06	1.01928e+06	1.50002e+06	982642	1.06582e+06	815963	834140	860519	830269	348899	668283
457.266	4.15	458.274	C21H38N4O7	Asp-Leu-Leu-Val	7.18835e+06	4.72111e+06	5.27487e+06	3.3631e+06	3.16117e+06	3.74572e+06	4.39121e+06	7.52491e+06	4.54463e+06	4.32932e+06	8.46366e+06	7.78238e+06	7.12668e+06	9.17452e+06	3.5894e+06	9.36437e+06	5.9829e+06	12800000	4.08434e+06	4.4566e+06	10000000	7.76735e+06	6.30245e+06	9.02775e+06	5.58717e+06	2.29595e+06	4.80392e+06	2.9909e+06	3.44615e+06	5.33355e+06	1.51775e+06	8.06996e+06	6.33642e+06	3.41537e+06	10100000	6.90724e+06
449.17	4.51	450.178	C17H30N4O8S	Asp-Leu-Thr-Cys	214817	168155	98491.2	133214	113138	215892	286922	455755	186017	131947	252900	452766	177598	127323	90618	311849	147338	202265	168730	125916	202666	290030	111699	294393	161501	116747	327604	72683	213737	218068	71393.2	209680	301324	351353	297354	195158
545.172	17.73	546.178	C25H30N4O8S	Asp-Phe-Cys-Tyr	48839.8	40827.1	58386.8	52328.5	20645.6	50271.2	58767.3	84513.1	64847.2	96469	123034	170507	124170	152183	160432	113200	240726	318354	207857	352620	412091	276699	362953	491488	64444.2	29634.7	60002.1	35135	64284.9	65324.2	48047.7	108948	92317.8	43966.7	94661.4	68031.6
538.161	3.98	537.153	C22H27N5O9S	Asp-Trp-Asp-Cys	0	0	0	0	0	0	0	0	0	0	0	0	0	0	0	0	0	0	0	0	0	0	0	0	0	0	0	0	0	0	0	0	0	0	0	0
453.209	4.96	452.202	C19H28N6O7	Asp-Tyr-Arg	1.03936e+06	1.56687e+06	1.47673e+06	605772	1.15954e+06	1.09313e+06	1.18978e+06	2.86325e+06	1.26974e+06	1.59575e+06	3.4595e+06	3.3312e+06	1.9743e+06	3.77702e+06	1.08865e+06	2.69284e+06	1.48876e+06	3.8638e+06	664094	1.44504e+06	2.79802e+06	1.06269e+06	1.87529e+06	3.08463e+06	1.30128e+06	392812	1.47226e+06	433855	914967	2.51319e+06	315431	1.50726e+06	1.97252e+06	660653	2.82377e+06	2.47526e+06
427.219	5.04	428.227	C19H32N4O7	Asp-Val-Val-Pro	155475	410493	90004.5	48531.4	266357	73633.9	275483	1.02983e+06	98541.9	92263.8	696083	609965	327781	130890	90272.6	720594	90551.7	645683	49400.8	126258	179706	75694	107832	230314	79279.1	56253.1	107722	33242.1	48879.7	92939.7	26027.5	140347	106425	41368.4	772112	220854
304.061	4.27	305.069	C18H11NO4	Atherospermidine	2.78392e+06	376208	384376	289483	78885	205741	237617	812701	105409	53330.1	100893	124900	90233	448660	31785.8	256139	19039.4	532957	36295.8	30377.2	208989	53327.9	22432.3	108559	637884	460549	605205	209270	593317	185714	49456.4	401987	388390	165415	723661	165606
505.988	16.67	506.996	C10H16N5O13P3	ATP	2.7767e+06	1.5693e+06	4.71142e+06	2.49414e+06	198291	1.16502e+06	1.40855e+06	5.96583e+06	1.17094e+06	3.09855e+06	6.80507e+06	7.19097e+06	3.17227e+06	8.95228e+06	4.76982e+06	934194	3.72234e+06	3.84633e+06	4.85717e+06	8.62746e+06	7.08357e+06	2.67936e+06	5.5763e+06	16100000	11800000	546353	5.55589e+06	713277	5.84077e+06	7.05528e+06	1.26938e+06	13600000	7.53662e+06	1.09801e+06	9.65128e+06	2.56311e+06
206.118	8.09	205.11	C12H15NO2	Bellendine	363805	409334	541672	486363	254463	434121	299162	1.07749e+06	401795	493586	843919	768288	627761	980034	627140	621403	1.18166e+06	825399	284723	512215	836694	295944	766445	842283	544958	220113	381265	235960	302996	485744	206731	494477	534276	217508	811900	389776
107.049	10.19	106.042	C7H6O	Benzaldehyde	697727	449102	772660	515591	298333	405667	610191	730823	494133	664896	767796	939224	565696	904149	769889	503681	799016	748888	726556	725388	791873	487837	605456	1.01856e+06	716290	454268	796075	343099	658301	718178	540870	967794	924960	578488	923704	682316
123.044	13.15	122.037	C7H6O2	Benzoate	4.15765e+06	3.13215e+06	4.59303e+06	3.83265e+06	894807	3.19908e+06	4.26604e+06	6.10687e+06	3.74853e+06	4.94634e+06	6.19201e+06	6.19545e+06	4.94699e+06	6.10695e+06	5.96725e+06	3.16727e+06	4.98632e+06	4.91765e+06	5.26977e+06	6.45245e+06	6.00086e+06	3.74867e+06	4.84919e+06	7.01235e+06	4.85599e+06	1.88442e+06	5.31491e+06	2.17063e+06	3.50633e+06	5.32424e+06	4.01651e+06	9.61868e+06	7.05583e+06	3.58834e+06	8.00533e+06	4.45887e+06
119.049	13.12	118.042	C8H6O	Benzofuran	2.05994e+06	1.57969e+06	2.26066e+06	1.88661e+06	411591	1.58566e+06	2.14409e+06	3.09669e+06	1.86461e+06	2.41427e+06	2.9963e+06	3.09237e+06	2.43512e+06	2.99384e+06	2.99593e+06	1.54331e+06	2.41832e+06	2.40742e+06	2.5987e+06	3.13715e+06	2.9322e+06	1.81702e+06	2.38749e+06	3.48226e+06	2.42437e+06	925261	2.59549e+06	1.07753e+06	1.77647e+06	2.67455e+06	1.98062e+06	4.84282e+06	3.51835e+06	1.77665e+06	3.91552e+06	2.1907e+06
277.101	16.74	276.094	C22H12	Benzo[ghi]perylene	180729	131103	195518	190069	71351.2	114266	130345	337715	108672	220312	449343	593572	224435	527761	368856	115350	342517	304029	325112	597420	466988	261541	362894	863614	545730	93601.7	302801	102129	305839	327669	136144	799817	513181	135309	702407	165414
207.102	4.26	208.11	C12H16O3	Benzyl (2R,3S)-2-methyl-3-hydroxybutanoate	642346	350006	465620	310456	309850	463572	505961	1.15425e+06	662938	645863	955730	1.10598e+06	551038	1.31317e+06	596740	941492	649990	1.62848e+06	415896	689551	1.29187e+06	676715	789678	1.34797e+06	669027	242937	584462	267208	351639	729968	165723	717731	755285	292872	1.20345e+06	614845
322.077	20.06	321.07	C11H15NO10	beta-Citryl-L-glutamic acid	1.18072e+06	1.05016e+06	881528	844324	600895	844185	937954	282056	592517	161306	78039.1	726852	1.1244e+06	457091	410612	946878	1.14675e+06	1.38786e+06	1.18673e+06	1.06522e+06	1154355	1.20293e+06	1.19622e+06	1.69406e+06	1.13771e+06	773570	736977	867898	968980	674986	793767	0	30237.1	863797	2436.04	1.00973e+06
205.196	4.12	206.203	C15H26	(-)-&beta;-elemene	240792	217913	230230	124470	115608	118159	156978	205688	159581	130618	389107	240680	314969	292047	105582	421728	146347	527170	166913	120787	361608	207754	248679	256963	120578	82050.2	156863	103583	86830.5	190380	36800.7	373524	227995	92426.6	464927	307697
102.092	13.37	101.084	C5H11NO	Betaine aldehyde	908691	797980	852871	581509	612620	738467	817815	1.23103e+06	775316	883916	1.11967e+06	718416	877558	813297	711834	783207	899241	635405	625083	707146	689195	758924	681249	841650	782420	649437	649193	688439	836289	943968	664068	772638	671060	670458	765516	479108
325.112	16.61	324.106	C12H20O10	Bis-D-fructose 2',1:2,1'-dianhydride	104373	75883.8	104946	53643.6	40775.3	71716.3	100480	148813	127906	161270	281512	601383	372203	279338	361169	386128	686692	1.18257e+06	735051	1.3768e+06	1.48415e+06	1.16941e+06	1.30815e+06	1.5143e+06	85804	41670.8	72530.8	31608.4	93704.4	69841	73646.4	125612	148128	60690.5	102943	150275
110.071	14.71	109.064	C5H7N3	Brunfelsamidine	10500000	10100000	9.46884e+06	7.54567e+06	6.07327e+06	7.78358e+06	9.00114e+06	7.77611e+06	6.27019e+06	7.57437e+06	6.72946e+06	7.72306e+06	6.67131e+06	5.9135e+06	6.04633e+06	5.80202e+06	6.21826e+06	6.03882e+06	5.79971e+06	4.63172e+06	4.62062e+06	4.51065e+06	4.81818e+06	6.30864e+06	2.34341e+06	1.95245e+06	2.23009e+06	2.11331e+06	2.28486e+06	1.77013e+06	1.93217e+06	2.06838e+06	3.7534e+06	2.00685e+06	1.64651e+06	2.51314e+06
387.179	4.35	386.173	C22H26O6	Burseran	1.21377e+06	1.43596e+06	2.23738e+06	2.30101e+06	1.38893e+06	1.54507e+06	1.22556e+06	726595	1.27031e+06	1.85286e+06	1.53196e+06	1.21649e+06	1.04e+06	1.31329e+06	2.35238e+06	723327	2.11251e+06	924890	1.25235e+06	1.49286e+06	1.05529e+06	948619	1.28601e+06	879227	1.224e+06	1.13357e+06	1.08364e+06	1.40423e+06	1.49959e+06	1.27324e+06	1.58441e+06	1.02225e+06	876057	1.01991e+06	622959	627443
316.211	8.82	315.205	C16H29NO5	Butoctamide hydrogen succinate	351212	384823	265643	406665	376200	272426	177687	897681	310439	474820	565185	1.20009e+06	874332	359168	548356	954209	479501	1.53617e+06	448315	852044	959172	690556	696805	1.30673e+06	367923	331882	326182	376391	213799	263870	316461	296619	303307	549719	444996	654100
213.186	4.11	214.193	C13H26O2	CAI-1	425963	297445	342950	226960	155926	265022	215701	577550	401022	407234	528684	655647	438367	602782	381162	561522	440104	872691	311044	378568	833622	451941	542541	714938	422330	171213	363390	193432	240798	400270	105403	473937	463362	224487	741638	399334
522.26	4.68	523.268	C29H37N3O6	Calcimycin	137709	160074	206585	158557	110632	52319.4	79266.2	71857.3	67106.7	54802.1	55312.4	33368	29282.8	32555.6	29706.7	30048	43806.7	31956.1	25665.1	30174.8	25993.1	19277.4	28993.5	26212	97526.1	80577.9	111108	86996.4	115817	70791.1	50783.5	51861.4	42538	35743.7	54476.6	25063.2
176.091	16.66	175.084	C7H13NO4	Calystegin B2	591399	691598	462113	375845	417211	391025	557130	907745	367226	377132	604088	615966	655724	393802	447972	798222	424041	408319	543039	375463	499825	473614	411796	384649	527398	406486	534862	484076	492750	496284	549737	508678	492737	490911	607947	540150
202.144	7.24	201.136	C10H19NO3	Capryloylglycine	20120.8	72119.4	58657.7	56412.6	88831.5	113037	75354	106737	90703.5	74259.4	147804	141032	112366	98731.4	76919.6	187949	81958.8	178144	60526.3	81270.9	110683	101420	90216.7	148828	39775.2	52661	82249.7	51677.2	62652.7	95699	49026.4	52174.4	126218	94355.8	106562	125171
304.192	4.16	305.199	C18H27NO3	Capsaicin	143546	118586	106089	97809.7	68258.2	110373	89579.8	286905	162897	174656	191185	223462	188403	455478	167616	206261	202060	395673	127706	176480	302877	170285	252554	332074	143495	51898.1	116933	66239	89078.6	145002	49441.1	181048	177581	53857.3	227747	128892
235.17	4.21	236.178	C15H24O2	Capsidiol	331358	218142	242795	161377	151549	207413	224312	528991	256747	240438	476893	503440	365723	545808	224922	462279	274227	789819	204138	259310	528899	280247	340084	456126	239155	112865	268036	136521	177648	276291	79858.7	369521	322241	154138	563389	361500
222.148	11.35	221.142	C13H19NO2	(+-)-Carnegine	564943	565946	305366	568284	416867	485127	401308	812290	396688	640104	625467	750195	413408	457492	266959	402643	669978	636342	517051	265376	789335	457486	266407	755712	405117	168724	452979	535842	546215	345445	528626	338954	438463	565268	597964	448167
131.081	14.86	130.074	C5H10N2O2	Casein K	1.61861e+06	1.39928e+06	2.29677e+06	2.487e+06	1.42331e+06	2.11538e+06	1.95474e+06	2.73089e+06	2.24873e+06	2.71693e+06	3.12211e+06	2.85525e+06	2.08434e+06	2.96445e+06	2.81536e+06	2.20983e+06	2.76662e+06	2.40649e+06	2.13362e+06	2.59316e+06	2.45269e+06	2.21883e+06	2.06828e+06	2.71578e+06	2.06921e+06	1.68934e+06	3.0458e+06	2.38529e+06	2.5021e+06	3.54715e+06	2.1928e+06	3.50815e+06	3.20017e+06	2.58182e+06	3.13755e+06	2.38951e+06
489.114	15.4	488.107	C14H26N4O11P2	CDP-choline	384299	365973	524743	403264	195855	336128	345148	520740	319163	539814	655735	620065	419174	586935	583971	325124	548779	665526	563614	686919	738888	547179	712431	1.19128e+06	761235	299825	837144	433374	779411	908972	550747	1.1044e+06	1.15263e+06	541698	1.03473e+06	703703
447.067	16.42	446.06	C11H20N4O11P2	CDP-ethanolamine	77928	53138.2	83844	68103.7	34116.9	58143.2	67132.4	125422	66309.9	105715	153841	121721	81246.9	166049	115479	64126.1	118539	134279	88492.1	144247	123881	69878.5	121610	173697	150832	45757.2	113651	65585.6	107210	124826	64377.1	201712	142866	65139.7	166523	76414.7
224.128	18.05	223.121	C12H17NO3	Cerulenin	4.12873e+06	4.79387e+06	2.79442e+06	2.93227e+06	5.36075e+06	4.12155e+06	3.4595e+06	1.41283e+06	2.04585e+06	1.315e+06	880113	680677	3.405e+06	278830	1.03258e+06	5.81592e+06	1.92452e+06	3.95234e+06	3.75816e+06	1.77212e+06	2.47088e+06	4.39135e+06	2.91911e+06	416634	2.31833e+06	4.85914e+06	2.57157e+06	4.94533e+06	2.99523e+06	2.86675e+06	4.07077e+06	483385	1.13133e+06	4.15648e+06	1.0763e+06	4.58556e+06
323.024	10.07	324.032	C16H14O3Cl2	Chlorobenzilate	439849	314620	384253	184230	115855	330521	490895	588745	451466	809099	476405	737031	821691	483586	695473	493476	362283	370695	931717	485223	762790	607272	423927	1.03295e+06	442342	290229	654899	317640	446667	385431	749049	757642	801661	513758	299273	437912
150.98	4.21	151.988	C4H5ClO4	chlorosuccinate	287739	158820	239559	202966	136759	199645	248526	366326	225785	244051	353740	307159	146376	220587	195987	218464	207719	201729	167176	218536	134061	189534	220030	192653	136218	117191	183061	95585.7	108796	177395	34916.2	341676	197475	114675	429006	204625
104.107	15.08	103.1	C5H13NO	Choline	8.81316e+06	7.81468e+06	9.06613e+06	6.85847e+06	2.48028e+06	5.33324e+06	7.51287e+06	10900000	6.18082e+06	7.93812e+06	9.81643e+06	10600000	9.52318e+06	12800000	11100000	6.06569e+06	9.18858e+06	9.89861e+06	11800000	14900000	14300000	9.53457e+06	12100000	14500000	17500000	7.35215e+06	12900000	8.15586e+06	14600000	13600000	10000000	19200000	16600000	9.32677e+06	16000000	10100000
184.073	15.01	183.066	C5H14NO4P	Choline phosphate	714000000	631000000	772000000	641000000	323000000	510000000	610000000	925000000	631000000	723000000	883000000	855000000	692000000	1040000000	936000000	551000000	818000000	769000000	806000000	984000000	981000000	681000000	851000000	1100000000	1270000000	631000000	1060000000	657000000	1050000000	1070000000	713000000	1410000000	1190000000	716000000	1210000000	801000000
163.075	4.43	162.068	C10H10O2	cis-1,2-Dihydronaphthalene-1,2-diol	35205.5	0	16941.1	8095.25	40290.9	0	0	0	0	0	0	0	0	0	0	0	11346.9	0	20731.4	7920.76	0	0	0	0	0	17832.4	0	14760.8	21067.2	12232.9	35404.5	0	0	0	0	0
199.097	17.98	198.089	C10H14O4	cis-2,3-Dihydroxy-2,3-dihydro-p-cumate	545906	604802	282131	289670	749464	473256	389329	261703	193275	105276	178755	157123	385816	114800	80484.4	744068	155275	389323	454673	165155	238384	536915	283895	101866	235529	640930	162757	602826	332133	153869	463200	46145.3	103156	527443	113112	493158
370.294	4.19	369.288	C21H39NO4	cis-5-Tetradecenoylcarnitine	0	0	0	0	0	0	0	0	0	0	0	0	0	0	0	0	0	0	0	0	0	0	0	0	0	0	0	0	0	0	0	0	0	0	0	0
304.263	6.74	303.256	C20H33NO	cis-Fenpropimorph	1.04832e+06	1.34125e+06	1.2638e+06	1.29911e+06	707789	1.07133e+06	818654	2.63652e+06	1.44794e+06	1.20027e+06	2.20124e+06	2.64766e+06	2.01928e+06	143043	1.11878e+06	1.97987e+06	1.38464e+06	2.49808e+06	1.32289e+06	1.33862e+06	2.33928e+06	1.77314e+06	1.67937e+06	2.47987e+06	1.37606e+06	618156	1.6741e+06	720733	1.15272e+06	1.46142e+06	612424	1.84695e+06	1.49927e+06	1.28257e+06	2.31443e+06	1.20425e+06
324.058	15.55	323.052	C9H14N3O8P	CMP	720363	592119	787247	646676	161686	512052	569020	918213	550206	700076	869864	942415	723302	959311	841719	526758	784155	766498	816797	1.01213e+06	908892	667787	921650	1.22009e+06	1.27559e+06	480752	954653	623642	978816	505007	633460	1.48064e+06	1.18895e+06	652481	1.26182e+06	704750
615.153	17.46	614.147	C20H31N4O16P	CMP-N-acetylneuraminate	210548	113827	201495	194362	74761.6	222692	201263	364455	182246	287249	275503	263838	269173	296791	215579	291043	249141	352236	156041	179128	307532	256036	173216	231033	419277	174010	441071	249217	416990	411770	259133	612506	639659	367649	775278	479142
768.121	13.68	767.115	C21H36N7O16P3S	CoA	148928	161919	201923	195227	115778	219868	211088	216840	145017	361569	564819	568268	331918	513014	572874	250836	523461	413232	386265	573604	433409	320741	460758	679917	233276	147650	274279	172105	183520	378682	220378	333626	231718	232115	281981	310898
920.216	19.84	919.209	C42H45CoN4O16	cobalt-precorrin-2	2.74853e+06	1.57092e+06	3.75007e+06	3.40097e+06	1.62895e+06	2.00974e+06	1.5463e+06	4.57467e+06	3.63952e+06	4.24352e+06	4.01075e+06	2.68593e+06	2.31861e+06	520103	3.18246e+06	1.03386e+06	2.53097e+06	454088	1.09301e+06	1.12201e+06	990421	588070	957163	793704	4.11151e+06	750517	4.28046e+06	2.14256e+06	2.63245e+06	4.4258e+06	2.51741e+06	5.71881e+06	3.14431e+06	2.34143e+06	4.87182e+06	2.32922e+06
320.185	7.6	319.178	C18H25NO4	coronatine	47777.2	41131.8	78004.7	72861.2	72954.3	78364.9	26709.2	135497	80588.5	83459.3	102204	137441	80501.6	239149	101395	131460	113338	178568	55953.9	132886	198525	84567.4	167587	237873	74537.1	36016.5	60006.5	43829.9	57736.8	91319.8	34770.9	75396.6	80924.4	39732.6	109841	91921.1
305.176	4.13	306.184	C19H22N4	Corrinoid	425220	282129	285605	221483	190707	270854	279556	783931	374301	390549	575008	654652	432449	879453	346566	659227	455761	1.26071e+06	257607	383373	736191	435501	505312	746135	378042	158377	342701	179197	202711	405846	94853.4	420568	451178	166253	800329	436571
231.139	4.16	232.146	C15H20O2	Costunolide	164405	111746	135397	93900.3	81850.3	126730	110101	288607	156038	159873	235351	256920	170543	262029	135229	236125	178668	367261	127668	149845	256796	170428	183608	252543	132646	65911.8	126604	65337.7	89361.3	187581	38713.4	206535	194153	95290.3	287525	158775
361.007	17.39	362.014	C14H16O5PClS	Coumaphos	96459	66681.5	117268	105609	30195.7	108588	88478.9	162990	100411	157639	186884	221538	118720	179941	162446	86557.5	157197	215257	113298	157368	165926	114974	135433	191698	155913	51052.4	152676	71948.4	176535	208371	71793.8	190070	185519	92415.7	217018	149358
147.044	13.17	146.037	C9H6O2	Coumarin	1.94527e+06	1.49263e+06	2.19232e+06	1.91272e+06	393882	1.4583e+06	2.0138e+06	2.90815e+06	1.79811e+06	2.40032e+06	2.95109e+06	2.915e+06	2.38342e+06	2.95076e+06	2.97665e+06	1.52852e+06	2.41499e+06	2.31253e+06	2.54881e+06	3.05368e+06	2.94092e+06	1.84204e+06	2.37155e+06	3.28243e+06	2.29241e+06	885646	2.6312e+06	1.01326e+06	1.652e+06	2.65655e+06	1.98904e+06	4.57122e+06	3.45586e+06	1.72565e+06	3.86986e+06	2.14668e+06
419.257	3.98	420.264	C21H41O6P	CPA(18:0/0:0)	5.60229e+06	3.39147e+06	5.69384e+06	4.18864e+06	3.30107e+06	5.35063e+06	6.01458e+06	9.92685e+06	5.88397e+06	5.86222e+06	10900000	10700000	4.50354e+06	6.08821e+06	5.19632e+06	6.60359e+06	6.17223e+06	6.0851e+06	1.75715e+06	5.70655e+06	4.21327e+06	4.96968e+06	6.77177e+06	5.58036e+06	2.39528e+06	2.4822e+06	3.85828e+06	1.9271e+06	1.70441e+06	5.48376e+06	370158	10800000	5.99742e+06	3.08583e+06	18100000	7.01659e+06
417.241	4.18	418.248	C21H39O6P	CPA(18:1(11Z)/0:0)	3.47376e+06	2.14828e+06	3.1066e+06	2.24784e+06	1.89291e+06	2.73322e+06	2.88944e+06	5.37767e+06	3.08799e+06	2.98472e+06	5.24996e+06	4.99151e+06	2.2191e+06	3.00886e+06	2.35286e+06	3.26789e+06	2.94868e+06	3.11821e+06	2.05624e+06	2.40835e+06	1.84633e+06	2.34002e+06	2.96284e+06	2.43782e+06	1.04037e+06	1.07411e+06	1.7347e+06	882876	765656	2.07435e+06	166683	3.99659e+06	2.28979e+06	1.25557e+06	6.65222e+06	2.60381e+06
248.058	4.04	247.051	C12H10ClN3O	CPPU	0	0	0	0	0	0	0	0	0	0	0	0	0	0	0	0	0	0	0	0	0	0	0	0	0	0	0	0	0	0	0	0	0	0	0	0
132.077	14.83	131.069	C4H9N3O2	Creatine	335000000	331000000	521000000	568000000	299000000	481000000	448000000	615000000	533000000	671000000	730000000	729000000	508000000	698000000	648000000	457000000	625000000	567000000	482000000	613000000	582000000	525000000	521000000	677000000	519000000	361000000	641000000	504000000	616000000	730000000	546000000	864000000	775000000	572000000	837000000	578000000
114.066	14.87	113.059	C4H7N3O	Creatinine	8.91635e+06	8.14731e+06	11600000	11000000	5.56896e+06	9.3472e+06	8.89997e+06	12400000	9.99134e+06	12500000	13500000	13300000	10100000	13600000	12100000	9.1496e+06	11600000	11000000	7.83188e+06	12500000	11500000	10500000	8.26606e+06	10700000	9.12766e+06	6.05192e+06	10600000	10300000	13200000	13800000	11400000	14200000	15100000	11300000	13400000	10800000
155.093	9.82	154.085	C6H10ON4	creatinine acetonitrile adduct	30062.8	21010.2	33553.6	32275.9	7931.77	22118.9	26215.4	39022.3	25346.7	49581.6	51569.2	65832.3	30342.3	42140.3	39801.8	19167.5	40174.9	32738.9	32321.8	49212	45041.8	31931.6	37445.1	122332	57417.5	25275.3	50839.8	29550.8	39252.6	40086.5	24738.7	55389.9	47042	28050.4	42978	49090.3
483.992	18.48	482.985	C9H16N3O14P3	CTP	870284	729945	1.08641e+06	936777	384219	736995	745681	1.25231e+06	805562	966944	1.41132e+06	1.4938e+06	1.06629e+06	1.5864e+06	1.19738e+06	690190	1.16379e+06	1.32177e+06	1.25715e+06	1.62596e+06	1.5635e+06	976902	1.28645e+06	1.76814e+06	1.83751e+06	635329	1.41424e+06	706566	1.40172e+06	1.53064e+06	867470	697796	1.47844e+06	820756	1.57988e+06	1.04344e+06
712.15	16.17	711.141	C30H31O20	Cyanidin-3-O-(6''-O-malonyl-2''-O-glucuronyl)glucoside	966477	881990	1.40786e+06	1.20359e+06	508514	917114	1.14314e+06	1.02066e+06	1.0903e+06	1.44306e+06	1.88102e+06	1.66135e+06	1.08468e+06	1.9436e+06	1.69858e+06	790487	1.49283e+06	1.57818e+06	1.20931e+06	1.64318e+06	1.44044e+06	1.12915e+06	1.46308e+06	1.85731e+06	1.73775e+06	938742	1.71992e+06	1.09095e+06	1.72296e+06	1.66911e+06	915165	2.55908e+06	1.84039e+06	1.07961e+06	2.03143e+06	1.29419e+06
642.208	3.94	641.2	C26H35N5O12S	Cyclothialidine	0	0	0	0	0	1420.75	0	0	0	0	0	1534.3	0	1008.19	0	0	47569.1	0	0	0	0	601.207	0	487.844	0	0	0	0	0	0	0	0	0	0	0	0
449.126	14.61	448.12	C15H24N6O6S2	Cys-Cys-Ser-His	1.50327e+06	1.55216e+06	1.22122e+06	1.20072e+06	990906	1.22046e+06	1.40241e+06	954994	901835	916684	892762	906845	1.21882e+06	995028	1.07029e+06	1.22659e+06	1.26707e+06	1.31334e+06	1.37586e+06	1.02806e+06	1.31512e+06	1.26301e+06	1.25541e+06	1.24907e+06	1.20878e+06	1.23392e+06	1.26981e+06	1.22222e+06	1.45954e+06	1.41934e+06	1.15341e+06	555265	874255	1.15156e+06	719041	1.30727e+06
179.049	14.24	178.041	C5H10N2O3S	Cys-Gly	26800000	25000000	31600000	25400000	10200000	18000000	24200000	29900000	20400000	28000000	33300000	35200000	29500000	36300000	37400000	12800000	34100000	27000000	43700000	56500000	45400000	31000000	43400000	54500000	75300000	30400000	54100000	33900000	61800000	56900000	49000000	97500000	76200000	42400000	75700000	45000000
537.194	14.56	536.188	C23H32N6O5S2	Cys-Met-Phe-His	10100000	7.91424e+06	6.19449e+06	4.99122e+06	3.64222e+06	6.02865e+06	6.90905e+06	6.0002e+06	3.63161e+06	3.7154e+06	4.58008e+06	5.42862e+06	7.69958e+06	5.67138e+06	4.72084e+06	5.23032e+06	4.3903e+06	6.71003e+06	10500000	7.19498e+06	8.11851e+06	7.35656e+06	7.71549e+06	10900000	10900000	7.51924e+06	7.40082e+06	5.78236e+06	7.08097e+06	7.79678e+06	6.93357e+06	5.20628e+06	4.62801e+06	4.84567e+06	5.6555e+06	7.11151e+06
244.092	12.16	243.086	C9H13N3O5	Cytidine	162455	97588.2	135706	118714	41584.7	115390	117100	170310	100297	144289	201827	197930	137535	237889	181566	105789	199499	212799	131280	194294	244361	116476	141116	310113	140434	57920.8	257205	86382.3	245766	178100	83617.3	281444	219410	116693	260760	116940
112.05	12	111.043	C4H5N3O	Cytosine	1.08667e+06	771217	1.22838e+06	999122	676664	1.22715e+06	1.24379e+06	2.12477e+06	1.51124e+06	1.87697e+06	2.18389e+06	2.15259e+06	1.6385e+06	2.79353e+06	2.43451e+06	1.24974e+06	2.47864e+06	2.16839e+06	1.62396e+06	2.23343e+06	2.42064e+06	1.56186e+06	1.78923e+06	2.76322e+06	1.82976e+06	822393	1.44338e+06	908424	1.55547e+06	1.42377e+06	1.26285e+06	2.96864e+06	2.39732e+06	1.22233e+06	2.74166e+06	1.36736e+06
175.053	8.15	174.046	C6H10N2O2S	D-5-(2'-methylthioethyl)-hydantoin	8243.66	26571.9	53369.5	67754.3	36595.3	94144.6	69273.4	98414.3	103321	182922	279251	328567	172592	221153	310941	167045	370897	310123	310009	503261	451085	394264	572454	900896	103258	61141.9	145466	106807	239467	265084	111409	224461	227278	157590	271081	265618
779.609	21.75	778.603	C50H83O4P	Decaprenol phosphate	2.24178e+06	2.0963e+06	2.47363e+06	2.36646e+06	1.29595e+06	2.24875e+06	2.59715e+06	3.47044e+06	2.56226e+06	3.06117e+06	2.87484e+06	2.80221e+06	2.22495e+06	3.11271e+06	2.63399e+06	1.81433e+06	2.64787e+06	3.15112e+06	1.74225e+06	1.96857e+06	1.89157e+06	2.16608e+06	1.30863e+06	2.52936e+06	3.10326e+06	1.73111e+06	3.33872e+06	1.90611e+06	2.81684e+06	3.41558e+06	2.26438e+06	4.99197e+06	3.81275e+06	2.41817e+06	3.87943e+06	2.6641e+06
569.332	7.23	568.325	C30H48O10	Deoxycholicacid3-glucuronide	75183.4	242932	103155	62479.3	160220	75035.5	176083	224696	70269.1	73454.2	197754	149233	158709	62474.7	76599.1	156303	75341.4	132770	45731.4	56349.2	40157.7	27009.3	37364.4	24382.7	66895	115871	88351.4	85456.4	86764.1	74449.4	100870	78643.8	71362.9	93539.8	162544	158926
201.016	12.86	200.009	C4H9O7P	D-Erythrose 4-phosphate	662061	489880	715999	512615	154724	422180	718118	1.01789e+06	611154	737841	774058	924264	694234	969363	824873	349748	831071	632082	743087	912050	736621	699891	636198	1.38549e+06	1.6147e+06	456168	1.13142e+06	528589	850177	996971	679077	1.85742e+06	1.38859e+06	688348	1.2963e+06	542395
341.003	18.26	339.996	C6H14O12P2	D-Fructose 1,6-bisphosphate	133508	138129	206634	168498	75976.3	143760	112578	217199	137062	119062	235850	341686	255486	199740	167930	187870	205888	474875	370205	399593	399382	318435	397551	239447	580438	207958	452942	276175	519103	416993	200307	146494	297235	211637	279331	240923
180.086	13.3	179.079	C6H13NO5	D-Glucosamine	313628	257751	307874	296957	222937	314105	309971	401077	327721	405775	456790	535833	295686	310576	453668	274972	393490	423562	360970	398342	388066	361267	279221	10200000	1.43946e+06	227174	736493	286005	325277	387820	287589	396040	430455	303003	401903	297093
260.053	11.85	259.046	C6H14NO8P	D-Glucosamine 6-phosphate	64859.7	37341.7	77119.2	78332.7	33450.9	80546.2	59083.8	143121	83063	151480	286558	359180	114679	237209	242599	127320	268610	268600	190929	194555	260761	196192	253621	445148	117531	32101.2	109575	53361.1	145252	151101	60854.7	235133	196624	84522.3	237116	186703
259.022	15.16	260.03	C6H13O9P	D-Glucose 6-phosphate	91326.9	67495.8	83183.5	44835.4	11331.2	33802.9	60840.1	99310.8	32431.7	55952.9	97523.2	93004.6	80909.1	107198	83974.1	41109.1	69934.3	78207.6	120456	128378	122543	70001	117928	173842	223201	63900	151671	63106.4	162762	145178	83399	218543	177395	83494.6	170157	106737
185.042	15.97	184.035	C12H8S	dibenzothiophene	14185.5	14416.6	31865.5	31705.1	11954.8	8275.01	33323.7	41263.5	17103.1	25455.7	31302.9	45064.5	46152.8	36989.7	29085.4	27596.4	64881.7	55085	138621	147339	117539	124722	86340	50800.4	25085.3	10615.8	13059.6	11782.8	33154.8	2462.59	6835.86	27724	12594.4	7444.99	16777	5124.26
201.036	13.85	200.03	C12H8OS	dibenzothiophene-5-oxide	2.41164e+06	5.87745e+06	1.04495e+06	332571	3.83552e+06	329503	5.68429e+06	17300000	349462	474188	14000000	8.1983e+06	4.93538e+06	1.37445e+06	416609	9.34391e+06	496374	7.63742e+06	203286	354009	738640	311467	438368	942925	443288	1.09773e+06	1.2703e+06	186218	262207	829878	267351	1.43526e+06	771478	190991	9.87789e+06	3.31904e+06
328.098	16.7	327.091	C15H19N3OCl2	Diclobutrazol	14594.6	5656.72	60407.6	36546.1	11549.3	24036.5	24013.9	31788.8	21820.2	32623.3	8930.95	19889.4	13292.4	16652.2	5172.33	2922.85	4422.14	0	3062.45	2416.53	0	0	0	20700.2	75448	44032	187821	85617.5	253208	187046	113792	262699	226552	156415	375832	124048
207.185	13.24	206.178	C13H22N2	dicyclohexylcarbodiimide	581327	480843	531571	1.00011e+06	269371	578826	450087	1.2784e+06	678842	712801	955100	1.15497e+06	937458	0	815467	1.04537e+06	1.43429e+06	1.03783e+06	546198	954639	1.33117e+06	676818	885462	1.30226e+06	729030	254390	720528	293435	443830	760062	203551	782735	746940	504255	1.0444e+06	492411
106.086	18.31	105.079	C4H11NO2	Diethanolamine	8.97241e+06	6.60103e+06	595219	239484	13200000	1.44452e+06	4.47337e+06	13000000	160661	24708.4	1.59483e+06	364028	3.18735e+06	94021.3	25833.5	25900000	26006	8.99482e+06	1.11643e+06	62105.4	324451	2.90561e+06	218102	119870	142729	2.02969e+06	476586	1.08615e+06	511344	1.02191e+06	519109	18833.6	92098.1	1.49292e+06	250062	5.55247e+06
306.208	4.22	307.215	C18H29NO3	dihydrocapsaicin	195529	171230	151665	109533	107927	159603	156358	422001	206205	194579	313378	236650	271845	535338	196315	346700	254525	515988	149785	181766	406847	215056	285431	370470	190615	77823.4	152490	90726.1	114909	187975	61509.4	232074	235297	78104.3	334541	234121
305.213	4.09	306.219	C19H30O3	Dihydromonacolin L	230494	128793	142545	99770.1	84813.1	108956	140195	313634	179015	192083	275018	315205	230552	389182	170283	308144	191969	585748	164697	182704	425964	231991	236080	398979	156878	81652	184334	95034.8	122584	212860	54979.1	215395	237736	84853.8	375779	232662
326.377	7.4	325.371	C22H47N	di-n-Undecylamine	993946	445203	292611	193887	129992	89460.8	374171	163895	127603	127638	146798	138927	93852.4	127408	131881	45620.9	71192.9	31622	62243.5	60200.8	48895.8	53196.4	47543.2	133210	10600000	2.56346e+06	4.49205e+06	743402	761239	316112	320404	508976	291896	226593	450879	140949
160.133	13.47	159.126	C8H17NO2	DL-2-Aminooctanoicacid	547860	433489	599343	507226	231260	418044	504710	830960	465118	741993	865577	873862	543442	932493	730885	382910	698004	665422	541170	782866	711989	477454	665367	1.17307e+06	745265	313998	706135	334976	600813	677102	331761	876959	670753	356740	700649	516821
196.073	13.49	195.066	C6H14NO4P	D,L-&alpha;-methylphosphinothricin	621560	1.47956e+06	183717	254772	1.31144e+06	272075	1.58297e+06	3.87371e+06	305760	432660	3.43669e+06	2.22066e+06	208804	664951	452351	2.89402e+06	430877	2.29684e+06	413777	345959	567642	183327	228312	491522	360856	331337	493597	196282	285575	291626	247580	548834	397032	241597	2.30355e+06	175272
241.012	16.35	242.019	C6H11O8P	D-myo-Inositol 1,2-cyclic phosphate	4.44995e+06	4.82492e+06	4.37689e+06	4.24259e+06	3.27295e+06	2.81801e+06	3.46182e+06	3.29653e+06	2.81974e+06	2.65547e+06	3.10977e+06	2.17615e+06	2.73053e+06	2.7598e+06	2.67115e+06	3.03394e+06	2.74037e+06	1.90722e+06	2.97478e+06	2.64562e+06	3.01672e+06	2.23016e+06	2.97469e+06	1.93649e+06	6.8066e+06	4.94381e+06	5.78853e+06	5.11844e+06	6.70299e+06	5.30812e+06	5.32699e+06	5.41009e+06	5.54394e+06	5.08994e+06	5.49876e+06	4.58535e+06
327.233	4.13	328.24	C22H32O2	Docosahexaenoicacid	9.14982e+06	5.16324e+06	6.36774e+06	2.79495e+06	3.51086e+06	3.20042e+06	3.98044e+06	12300000	4.03849e+06	6.05015e+06	8.13038e+06	10700000	3.1691e+06	6.53912e+06	4.57847e+06	5.20483e+06	5.78021e+06	6.49015e+06	2.88658e+06	5.15911e+06	3.9237e+06	3.40902e+06	6.4975e+06	5.18358e+06	1.757e+06	1.58992e+06	2.70212e+06	1.24995e+06	1.15688e+06	5.76653e+06	474448	11400000	6.14224e+06	1.95296e+06	20600000	7.52986e+06
229.144	4.28	230.152	C12H22O4	Dodecanedioic acid	534738	369676	325190	215927	267422	317890	389699	1.05653e+06	456935	416255	738678	797084	469438	861498	337277	820659	441852	1.4117e+06	282192	372249	772986	451742	502505	857507	414701	188214	474318	175183	269540	513286	119241	465401	590742	203329	958624	563360
199.17	4.13	200.178	C12H24O2	Dodecanoic acid	377480	282407	338259	275620	218994	288597	299687	464793	252905	308933	500154	394253	387138	558895	318612	478854	328591	566936	299086	228559	535575	377505	330898	489413	335844	261326	319598	245850	233047	300655	230082	394038	426097	261106	524801	367882
343.107	3.82	344.115	C12H26O7P2	Dolichyldiphosphate	234204	93409.4	55417	121362	47666.8	168949	210342	304652	146320	86676	151141	276302	124919	74359.9	73912.6	228669	84812.6	150762	164792	87110.6	178523	262299	76238.6	204869	104665	81677.9	174716	53881.6	119414	109978	32914.6	176035	179740	253306	234697	97386.7
263.124	16.05	262.116	C10H18N2O6	D-Ornaline	197003	148246	207619	167731	91266.2	168035	173610	240145	143398	373484	206961	260524	181027	234067	223706	148932	198698	185202	240396	256039	247588	174904	222972	347635	457194	167315	332856	192273	325993	376404	282754	512110	418310	260101	514505	412185
229.011	15.74	230.019	C5H11O8P	D-Ribose 5-phosphate	77236.9	82304.7	118472	106882	72530.4	103882	93407.8	138459	105194	131802	228176	209866	152930	290821	246915	123633	224118	128021	88019.3	220020	140552	107451	112844	119691	199252	83890.4	143265	110340	188013	168420	85485.8	210404	199726	118491	263677	130785
528.08	14.64	529.086	C16H25N3O13P2	dTDP-3-amino-2,3,6-trideoxy-D-threo-hexopyranos-4-ulose	244610	210469	210399	179917	123179	177356	190786	170488	132780	167382	159591	186436	204978	159240	156481	164256	185111	208968	226112	200844	215590	196741	211256	176553	209536	170766	210451	193725	246038	232651	173233	129489	186958	187500	149970	208836
321.049	16.19	322.057	C10H15N2O8P	dTMP	176201	155188	192633	151873	75115.5	120711	126851	144163	88113.5	113176	136261	97035.5	121606	115865	106742	106160	105393	70249.3	129695	113599	107728	87723.3	111260	93404.9	225988	106817	182663	127386	200063	179662	120894	143530	137054	109945	149344	121450
480.982	16.11	481.989	C10H17N2O14P3	dTTP	32615.6	27081.9	68945.9	55003.9	704.276	61495.2	41776.7	106579	55686.9	63389.5	101547	113541	75156.7	121947	102121	31349.7	76510.4	105409	82638.6	115254	100804	69473.8	92147.3	128086	63766.6	9597.14	62269.9	7230.02	43748	100964	17507.2	116805	85424.4	15183.9	99875.7	48692.8
250.086	16.54	249.079	C16H11NO2	Dubamine	5.0577e+06	4.6273e+06	5.01249e+06	4.80291e+06	2.62925e+06	4.13859e+06	4.79082e+06	5.1017e+06	4.4503e+06	4.18605e+06	4.36909e+06	4.23267e+06	5.38449e+06	4.50439e+06	4.89679e+06	3.97323e+06	4.7114e+06	3.42788e+06	5.61389e+06	4.98028e+06	4.93652e+06	4.55396e+06	5.06701e+06	3.13102e+06	6.90503e+06	4.63405e+06	6.06142e+06	5.09806e+06	5.87696e+06	5.88481e+06	5.79431e+06	7.10536e+06	6.95832e+06	5.70172e+06	6.37566e+06	4.90434e+06
290.211	8.71	289.204	C18H27NO2	Dyclonine	496897	385962	539577	435145	330667	449055	422115	1.5957e+06	487773	515392	1.00449e+06	826786	613345	1.90549e+06	589361	658255	650520	1.4415e+06	271723	713751	892621	379579	678717	1.03517e+06	595708	181838	488727	234226	302196	555298	187090	457062	737926	202739	988522	529312
186.112	7.31	185.105	C9H15NO3	Ecgonine	250126	240992	221143	210332	235670	133418	96429.9	272817	109120	224403	213946	107281	128175	229842	233678	100422	229005	298849	200037	233682	219244	206105	243224	276628	279200	232256	249180	222657	237064	243387	206603	199551	228986	227870	241180	248595
200.128	7.37	199.121	C10H17NO3	Ecgonine methyl ester	198749	131730	134166	90764.5	102329	225599	196794	115317	98006.4	205225	266724	151363	132539	228514	206881	290177	236675	333557	181799	263314	258183	211534	276561	300972	202173	187804	243855	173618	198380	219351	174152	184599	213189	209066	121568	236436
143.081	14.2	142.074	C6H10N2O2	Ectoine	1.28205e+06	1.16429e+06	1.18921e+06	1.21222e+06	1.19375e+06	1.11796e+06	1.28546e+06	1.21295e+06	1.11648e+06	3.06959e+06	1.35399e+06	2.14518e+06	1.37801e+06	1.10501e+06	1.22775e+06	1.23117e+06	1.31261e+06	1.12027e+06	1.17767e+06	1.17191e+06	1.14536e+06	1.15519e+06	1.15258e+06	3.34153e+06	1.16212e+06	1.18699e+06	1.26342e+06	1.19394e+06	1.23612e+06	1.23544e+06	1.20671e+06	1.28669e+06	1.28413e+06	1.22163e+06	1.13364e+06	2.43424e+06
293.097	15.84	292.091	C10H16N2O8	EDTA	8.24146e+06	7.88934e+06	9.54525e+06	9.50447e+06	5.70511e+06	10200000	9.45985e+06	11200000	11100000	11600000	11000000	12900000	10900000	12600000	12800000	9.76027e+06	12600000	10600000	10600000	11800000	11700000	11600000	10700000	12700000	8.75318e+06	6.65999e+06	9.39083e+06	7.57859e+06	7.90495e+06	9.87013e+06	8.42931e+06	11200000	10400000	8.48294e+06	10500000	9.75456e+06
212.164	7.25	211.157	C12H21NO2	Elaeokanine C	447397	445804	422010	422849	348183	322889	256213	350421	378934	273602	309776	280440	434107	429151	363237	430009	463363	422380	362328	379078	353145	366164	414248	377720	386072	312375	404049	313444	460440	454452	342415	379135	377876	355020	354028	401641
402.81	17.82	403.817	C9H6O3Cl6S	Endosulfan	382721	322950	231711	253514	308176	421244	325426	451937	437716	368520	452564	405263	398864	350548	223228	619453	295334	398357	291408	258375	377706	462606	293813	306354	259153	212282	369915	159161	262170	310712	145214	222998	321911	431607	314614	372455
114.091	5.57	113.084	C6H11NO	epsilon-Caprolactam	3.90357e+06	3.88078e+06	5.98712e+06	3.84611e+06	2.30806e+06	5.4215e+06	4.20848e+06	5.61181e+06	6.1363e+06	6.24157e+06	7.35187e+06	11200000	2.08119e+06	2.4292e+06	2.33691e+06	2.0829e+06	2.30901e+06	2.45211e+06	1.2957e+06	1.62636e+06	1.76127e+06	1.6554e+06	2.04251e+06	2.42333e+06	1.85653e+06	1.54317e+06	1.87392e+06	1.63225e+06	2.00559e+06	2.0139e+06	1.66489e+06	1.74838e+06	1.93254e+06	1.66591e+06	2.01122e+06	2.09416e+06
271.171	4.23	272.178	C18H24O2	Estradiol-17beta	356734	183202	192114	156476	142355	197088	201496	547752	253689	248314	432670	479742	314231	544528	201151	396975	271180	710587	212290	233156	462148	290572	283948	456267	231950	115556	218532	114047	164611	265053	75881.1	352442	339827	149320	528245	329405
287.166	4.2	288.173	C18H24O3	Estriol	220751	147664	205542	132461	94442.4	153753	149413	392921	197398	240408	325999	295159	251048	417035	179788	311343	224760	657140	155734	184993	446610	197446	269488	395114	209384	80890.4	196731	88500.6	102913	222696	48724.3	245164	247668	106988	420840	235346
177.091	9.02	176.084	C11H12O2	Ethyl cinnamate	1.52433e+06	1.423e+06	1.43408e+06	1.34742e+06	1.27217e+06	1.25797e+06	1.43834e+06	1.20909e+06	1.27062e+06	1.3724e+06	1.30197e+06	1.17841e+06	1.47214e+06	1.30877e+06	1.37248e+06	1.40105e+06	1.21726e+06	1.19029e+06	1.43506e+06	1.37344e+06	1.32995e+06	1.34502e+06	1.15288e+06	1.14328e+06	1.36073e+06	1.40431e+06	1.33586e+06	1.34113e+06	1.18057e+06	1.10107e+06	1.38077e+06	1.32462e+06	1.39186e+06	1.27335e+06	1.0905e+06	1.13164e+06
249.049	10.31	250.057	C10H19O2Br	[FA (10:0)] 10-bromo-decanoic acid	1.05478e+06	823440	1.09674e+06	933817	481741	855346	829496	1.09446e+06	886901	1.08806e+06	1.13458e+06	1.13169e+06	890841	1.20308e+06	1.16555e+06	633169	1.01835e+06	914532	861672	1.04113e+06	986515	786220	934452	710217	1.29834e+06	709156	1.15839e+06	770418	1.13475e+06	1.19642e+06	888737	1.52353e+06	1.32457e+06	859880	1.33265e+06	975732
201.112	7.3	200.105	C10H16O4	[FA (10:1/2:0)] 2E-Decenedioic acid	375929	528742	546809	482008	765835	371780	601514	367021	724739	375848	656748	450910	703414	669642	724189	774835	701475	727142	676767	757766	721375	708473	764098	749026	631897	589173	518911	365477	453738	693254	716093	264953	666412	408215	273367	719444
215.128	4.15	216.136	C11H20O4	[FA (11:0/2:0)] Undecanedioic acid	370452	235629	232090	209877	221164	336998	306636	569566	480598	479026	586554	874561	351134	663970	434927	413517	519368	844455	333214	442656	977667	468669	455524	966325	457768	169775	348462	177365	300016	407743	112431	428670	325568	232854	730027	300208
163.112	13.37	162.104	C11H14O	[FA (11:2)] 4,10-undecadiynal	2.52844e+06	2.04905e+06	2.63373e+06	2.44998e+06	1.26161e+06	1.96472e+06	2.20227e+06	3.15957e+06	2.03359e+06	3.56203e+06	3.46881e+06	3.85139e+06	2.26674e+06	3.67739e+06	3.14063e+06	1.75873e+06	2.93411e+06	2.68224e+06	2.21091e+06	3.1265e+06	2.92914e+06	2.00111e+06	2.90097e+06	5.18649e+06	3.28598e+06	1.49492e+06	2.914e+06	1.6226e+06	2.23037e+06	2.80393e+06	1.63772e+06	3.49082e+06	2.69468e+06	1.62424e+06	2.8772e+06	2.80838e+06
181.158	7.09	180.151	C12H20O	[FA (12:3)] 3,6,8-dodecatrien-1-ol	268862	365085	391317	348104	366495	309858	325618	308579	332208	331159	319521	282221	310209	295423	334118	272296	305471	253909	288543	295091	240956	267360	279052	233246	344245	346654	351287	349694	365226	343505	352538	309256	340120	327164	284061	322644
191.107	8.78	190.099	C12H14O2	[FA (12:5)] 3,5,7,9,11-dodecapentaenoic acid	554313	479291	487038	466829	520751	545943	489105	429689	532991	501090	627235	629409	585801	582144	499362	597390	503487	863603	477784	578044	664660	549568	623745	689886	500355	507079	554894	507596	490103	527024	479785	473795	517978	516148	545595	630773
209.154	4.21	210.162	C13H22O2	[FA (13:2)] 3E,5E-tridecadienoic acid	541797	344346	465758	336460	244781	388092	374308	879075	514999	520815	875649	959473	543916	830724	471118	738384	548728	1.30055e+06	423250	552154	948688	558341	698329	1.05377e+06	497334	200304	434522	208736	273512	536282	125240	792401	609180	259736	1.16236e+06	572309
259.19	18.07	258.183	C14H26O4	[FA (14:0/2:0)] Tetradecanedioic acid	827037	778683	521476	487115	822158	681970	697768	468712	418067	250247	358015	354035	641585	231129	200087	805312	359563	578225	708762	332987	410393	702050	533316	222999	455188	753279	430191	752437	570089	431024	739879	105387	269515	702935	253916	625181
203.144	4.16	204.151	C14H20O	[FA (14:1/2:0)] 13-tetradecen-2,4-diyn-1-ol	316094	228828	238074	153136	144270	168375	195636	365703	197415	204670	408647	328815	272421	429622	163290	347225	211995	776402	178135	204750	424072	190389	251540	404703	186737	106954	222805	129703	165368	234307	73807.6	318954	291416	126870	464643	304413
223.17	4.16	224.178	C14H24O2	[FA (14:2)] 5,8-tetradecadienoic acid	218479	164424	171144	130936	125386	148782	180135	419842	222110	204859	365232	361861	189235	334691	186610	255041	222126	384683	157457	227799	304743	232275	274466	334340	154741	101867	183504	93630.3	110435	221073	41127.2	317885	206837	121893	436806	252614
219.138	9.74	218.131	C14H18O2	[FA (14:5)] 5,7,9,11,13-tetradecapentaenoic acid	806389	686425	871948	796525	314265	450621	758160	697388	726245	785346	890341	710555	861583	963309	803558	430030	700653	758326	734132	900696	838907	735016	799510	882652	919049	674473	812930	669027	807576	786087	718315	893175	809308	671773	789738	670350
237.186	4.23	238.193	C15H26O2	[FA (15:0)] 3-pentadecynoic acid	725119	602311	617421	356062	419878	476584	619277	1.42003e+06	587419	592311	1.41463e+06	1.19919e+06	923450	1.49061e+06	457787	1.26986e+06	632434	1.91627e+06	489329	610291	1.18757e+06	826022	837920	1.17071e+06	477157	271561	586966	299429	420269	679568	153936	916782	785716	365132	1.50647e+06	971967
314.268	5.32	313.262	C18H35NO3	[FA (16:0)] N-hexadecanoyl-glycine	209528	213047	200960	204108	277108	236321	186035	380351	280434	244029	350343	533503	278554	296461	344463	228534	350397	493616	293839	372586	615714	354639	799017	445277	220722	241261	263440	240666	194985	243611	242261	197575	231063	217552	265249	284814
235.207	4.1	236.214	C16H28O	[FA (16:2)] 6,11-hexadecadienal	393074	269697	301852	205466	164445	199071	247494	431335	306669	260680	503624	460710	458511	573419	217722	600132	320081	854381	249099	290027	652038	431943	387050	617055	280738	152984	288787	168971	146036	325395	88230.1	522323	415868	186053	647758	375589
251.202	4.2	252.209	C16H28O2	[FA (16:2)] 9,12-hexadecadienoic acid	803629	528460	594117	398915	320203	480080	481934	959842	572953	560952	892272	813340	484976	662904	425840	706136	527146	816718	387286	435366	527577	435768	531573	644876	295924	199372	379285	190165	184280	392762	65113.6	693704	452290	210455	982065	437869
233.191	4.12	234.198	C16H26O	[FA (16:3)] 4,6,11-hexadecatrienal	190282	150960	132150	97362.9	194569	106848	117181	271913	160699	161509	282924	249492	209602	324047	140118	316522	164186	433163	126108	169927	324022	219771	223750	269895	169610	78729.7	146177	104934	100698	177565	53821.9	235265	188940	95896.6	368763	199240
247.17	4.14	248.178	C16H24O2	[FA (16:4)] 4,7,10,13-hexadecatetraenoic acid	213278	134545	150772	109335	92030.8	143247	128826	349243	208529	208060	325839	352389	223453	413259	188162	283700	214694	473506	182677	222281	407794	255788	259961	428291	181312	89632.9	217770	105172	126313	229733	58267.9	281640	223398	127885	418413	251798
265.218	4.15	266.225	C17H30O2	[FA (17:0)] 7-heptadecynoic acid	309325	241764	262195	164105	154693	180088	216734	480787	257682	238854	515877	451979	375607	469025	186876	534390	263258	782637	218410	251848	547022	357924	348630	384167	44380.8	109163	209538	130711	144898	265411	52391.3	387272	321108	136201	549874	367338
271.262	4.18	270.256	C17H34O2	[FA (17:0)] heptadecanoic acid	2.27156e+06	2.61527e+06	2.03347e+06	1.24187e+06	1.48035e+06	1.43354e+06	1.57042e+06	1.85113e+06	1.50594e+06	1.27902e+06	1.90759e+06	1.644e+06	1.86775e+06	2.54225e+06	1.0453e+06	2.69925e+06	1.22608e+06	2.56227e+06	1.24138e+06	878044	2.12381e+06	1.84541e+06	1.53637e+06	1.42197e+06	1.57687e+06	1.12443e+06	1.45626e+06	1.30056e+06	1.42772e+06	1.55561e+06	914593	2.00278e+06	1.93289e+06	1.39672e+06	2.57231e+06	1.99895e+06
261.186	4.16	262.193	C17H26O2	[FA (17:2)] 10E,16-heptadecadien-8-ynoic acid	307082	134420	194165	154941	129806	204908	177891	457573	304475	291718	452033	498695	281685	516471	242539	363611	280021	773071	216817	268470	608623	352951	383150	623059	312819	120438	318955	129575	169455	364607	70570.4	310374	326821	154530	531893	284187
259.171	4.13	260.178	C17H24O2	[FA (17:2/2:0/2:0)] 1,9-heptadecadien-4,6-diyn-3,8-diol	210994	127930	141664	119912	94715.1	131667	129663	314613	208539	192168	305413	314721	199939	348977	192101	294096	213579	485351	153445	185987	376581	214524	249827	377802	176249	75618.1	157809	84992.5	108113	191768	50735	207715	226908	102073	383745	202583
257.155	4.16	258.162	C17H22O2	[FA (17:3)] 5,8,11-heptadecatriynoic acid	238916	134573	176406	133256	104382	182852	163843	391561	226264	222959	449432	445343	451655	772919	215649	624870	270152	1.00334e+06	257674	288459	806756	461181	399073	629798	178973	105242	194952	122700	122041	264163	57276.7	355855	246207	152195	565925	434954
247.207	4.13	248.214	C17H28O	[FA (17:3)] 8Z,11Z,14Z-heptadecatrienal	509780	392315	443228	212070	260816	232617	343946	662009	336935	334434	736207	628297	599494	833027	226199	793263	330204	1.37078e+06	312016	325922	843760	477395	492964	645762	382654	175817	355013	220497	231538	418722	127529	611063	528786	195592	892313	648714
263.202	4.06	264.209	C17H28O2	[FA (17:3)] 8Z,11Z,14Z-heptadecatrienoic acid	396382	244787	297301	232207	205842	254470	386547	802113	365298	395613	647105	644564	433811	604030	331234	460965	446870	944990	282423	439879	783334	423397	414157	813287	375732	136122	328076	144045	211794	419694	94373.2	460830	439568	166032	721595	359939
283.262	4.1	282.256	C18H34O2	[FA (18:0)] 9Z-octadecenoic acid	3.8813e+06	1.7632e+06	2.73376e+06	2.39811e+06	1.53201e+06	1.58817e+06	2.82176e+06	1.66885e+06	2.03819e+06	1.33068e+06	2.46776e+06	2.61897e+06	3.58047e+06	3.44679e+06	958106	4.6817e+06	1.37952e+06	4.07467e+06	3.10309e+06	2.09259e+06	5.16168e+06	4.37649e+06	2.83803e+06	4.05455e+06	2.93448e+06	2.17704e+06	2.26414e+06	2.40206e+06	1.5331e+06	2.36885e+06	1.61113e+06	4.96318e+06	3.32375e+06	2.99578e+06	4.68836e+06	2.48098e+06
282.279	4.25	281.272	C18H35NO	[FA (18:1)] 9Z-octadecenamide	3.73084e+06	1.35565e+06	1.182e+06	548187	930961	886066	1.34706e+06	462618	1.83247e+06	949545	2.37542e+06	2.43804e+06	1.5041e+06	582423	734042	2.24557e+06	664539	4.80174e+06	2.12248e+06	1.84277e+06	2.79851e+06	3.25551e+06	1.66199e+06	2.73228e+06	2.96549e+06	2.10013e+06	1.72599e+06	1.69852e+06	1.00953e+06	1.74894e+06	660419	2.27367e+06	1.99914e+06	1.81064e+06	3.31093e+06	2.4549e+06
265.254	4.08	266.261	C18H34O	[FA (18:2)] 3Z,13Z-octadecadien-1-ol	997078	554163	641930	493747	377244	490720	673956	692138	578962	310573	1.1073e+06	1.10389e+06	1.1286e+06	1.15744e+06	296566	1.85262e+06	564773	1.88891e+06	752284	665392	1.80913e+06	1.29542e+06	1.07585e+06	1.47369e+06	560067	402855	607739	449883	266472	630093	145609	1.41443e+06	958353	557832	1.81595e+06	854968
265.252	4.13	264.245	C18H32O	[FA (18:2)] 9,12-octadecadienal	20000000	14400000	11400000	7.5578e+06	5.60442e+06	4.01449e+06	7.25105e+06	7.60013e+06	5.8685e+06	4.07011e+06	7.28248e+06	6.01753e+06	8.27531e+06	7.52982e+06	2.56404e+06	9.46564e+06	3.4883e+06	10000000	5.13165e+06	3.45721e+06	8.39266e+06	6.42216e+06	5.17359e+06	5.2227e+06	13800000	8.93006e+06	12200000	8.98326e+06	8.09866e+06	8.02162e+06	5.73861e+06	14900000	10500000	7.95774e+06	14300000	6.28611e+06
311.223	4.26	312.23	C18H32O4	[FA (18:2)] 9S-hydroperoxy-10E,12Z-octadecadienoic acid	12500000	8.58628e+06	8.49587e+06	4.60749e+06	6.36839e+06	7.753e+06	9.36821e+06	22700000	10200000	8.80294e+06	19100000	19600000	13200000	20700000	6.89181e+06	20600000	9.27354e+06	34600000	6.83656e+06	8.17744e+06	18800000	11600000	12600000	18800000	9.55299e+06	4.3856e+06	11000000	4.68063e+06	6.0094e+06	12000000	2.66161e+06	12100000	14400000	5.4313e+06	23100000	14500000
309.207	4.2	310.214	C18H30O4	[FA (18:3)] 13S-hydroperoxy-9Z,11E,14Z-octadecatrienoic acid	2.64289e+06	1.82677e+06	1.87941e+06	1.02131e+06	1.27318e+06	1.5547e+06	1.82123e+06	4.34439e+06	2.2253e+06	2.03079e+06	4.05682e+06	4.11335e+06	2.86195e+06	4.62733e+06	1.54808e+06	4.23104e+06	2.05361e+06	7.85149e+06	1.62626e+06	1.81166e+06	4.2264e+06	2.63474e+06	2.72576e+06	4.32077e+06	2.1812e+06	928972	2.31472e+06	978977	1.24869e+06	2.74018e+06	524090	2.61879e+06	3.07032e+06	1.17371e+06	4.97674e+06	3.20643e+06
279.231	4.23	278.225	C18H30O2	[FA (18:3)] 9Z,12Z,15Z-octadecatrienoic acid	9.30363e+06	9.54159e+06	8.01854e+06	4.67442e+06	6.50212e+06	5.68189e+06	7.21231e+06	11500000	7.62948e+06	7.86928e+06	12700000	11300000	9.466e+06	14200000	6.68724e+06	11800000	8.25707e+06	17000000	6.01145e+06	7.25097e+06	10200000	9.06124e+06	9.3623e+06	9.72287e+06	7.06452e+06	4.24504e+06	7.66948e+06	4.25799e+06	4.98755e+06	7.48438e+06	3.66507e+06	7.44206e+06	7.93252e+06	4.13121e+06	10400000	9.52532e+06
277.216	4.32	276.209	C18H28O2	[FA (18:4)] 6Z,9Z,12Z,15Z-octadecatetraenoic acid	9.39602e+06	11400000	10500000	5.73974e+06	8.65584e+06	6.6162e+06	8.65904e+06	13400000	7.59277e+06	8.9251e+06	13400000	11300000	11300000	16900000	7.66592e+06	12800000	9.1276e+06	21400000	6.66861e+06	7.9957e+06	10700000	8.60293e+06	10200000	9.87795e+06	7.31322e+06	5.11903e+06	8.52966e+06	6.2036e+06	5.96385e+06	8.53296e+06	4.65538e+06	8.67106e+06	9.67488e+06	5.09423e+06	12700000	11200000
309.28	4.12	310.287	C20H38O2	[FA (20:0)] 11Z-eicosenoic acid	2.01863e+06	1.30677e+06	1.83624e+06	1.13964e+06	1.11243e+06	1.55347e+06	1.76597e+06	2.29099e+06	1.9011e+06	1.79066e+06	4.12462e+06	3.48276e+06	2.56715e+06	2.99286e+06	1.55208e+06	3.68992e+06	2.14994e+06	4.38514e+06	1.70789e+06	1.94057e+06	2.98321e+06	2.39833e+06	2.76844e+06	2.76855e+06	993170	783851	1.35939e+06	855942	685892	1.5863e+06	220796	3.31146e+06	2.09115e+06	1.03459e+06	4.96591e+06	2.79486e+06
311.296	4.05	312.303	C20H40O2	[FA (20:0)] eicosanoic acid	572939	315374	420644	308820	280077	458715	503605	496794	511527	499444	1.10268e+06	1.00067e+06	887506	1.00753e+06	500242	1.48192e+06	689900	1.641e+06	650369	674017	1.33588e+06	1.00261e+06	806259	1.159e+06	371387	288350	497480	336865	251931	509663	102339	1.05663e+06	699108	435121	1.34129e+06	765093
339.254	4.19	340.261	C20H36O4	[FA (20:2)] 15S-hydroperoxy-11Z,13E-eicosadienoic acid	264102	173237	175296	104632	124316	134379	176560	474098	195006	173597	356174	348809	277465	418968	129754	426954	193429	721430	172619	154048	479995	271665	281928	397444	223265	91854	203788	108817	115990	259186	53974.7	247113	280663	109825	453335	279940
307.262	4.09	306.256	C20H34O2	[FA (20:3)] 8Z,11Z,14Z-eicosatrienoic acid	15100000	15700000	16300000	8.28754e+06	8.68846e+06	7.58027e+06	9.94575e+06	9.50883e+06	8.53934e+06	9.00052e+06	22000000	12400000	22900000	18500000	5.13815e+06	23300000	8.97068e+06	26300000	11400000	7.90168e+06	20800000	14000000	14200000	13400000	11100000	7.75263e+06	10400000	10600000	8.53391e+06	11600000	4.90711e+06	23100000	13700000	8.11143e+06	20700000	18600000
305.247	4.11	304.24	C20H32O2	[FA (20:4)] 5Z,8Z,11Z,14Z-eicosatetraenoic acid	4.86523e+06	3.99499e+06	3.74072e+06	2.42357e+06	2.60982e+06	2.90919e+06	3.81112e+06	4.20226e+06	3.59546e+06	2.70194e+06	5.7015e+06	4.43983e+06	5.98573e+06	5.42639e+06	1.7333e+06	6.12239e+06	2.3223e+06	7.53065e+06	3.91541e+06	2.62769e+06	5.23523e+06	4.90899e+06	3.15623e+06	4.08596e+06	3.0969e+06	2.96064e+06	3.97901e+06	2.31076e+06	2.95273e+06	3.7748e+06	1.68638e+06	4.91588e+06	4.71432e+06	3.52813e+06	6.34487e+06	5.24191e+06
457.252	3.76	458.26	C26H38N2O3S	[FA (20:4)] N-(4-benzenesulfonamide)-5Z,8Z,11Z,14Z-eicosatetraenoyl amine	1.72154e+06	947826	1.01261e+06	777160	314279	429121	363098	1.20322e+06	562900	494184	909867	943514	592528	656620	335280	712878	527390	1.4518e+06	437000	533586	728807	666919	496450	735118	1.50987e+06	408383	784770	332599	618776	614824	314324	1.21994e+06	922841	474170	1.62323e+06	1.16474e+06
301.217	4.13	302.225	C20H30O2	[FA (20:5)] 5Z,8Z,11Z,14Z,17Z-eicosapentaenoic acid	12300000	9.4495e+06	10100000	6.64676e+06	5.94129e+06	8.00798e+06	8.99396e+06	20000000	10200000	10400000	23400000	21200000	19300000	26000000	8.36944e+06	25300000	13000000	35900000	11100000	12200000	24300000	16400000	18200000	21100000	7.90564e+06	5.24698e+06	9.00812e+06	5.89963e+06	5.38551e+06	12100000	2.22182e+06	21300000	13800000	6.70764e+06	34300000	21100000
331.265	4.14	332.272	C22H36O2	[FA (22:4)] 7Z,10Z,13Z,16Z-docosatetraenoic acid	3.39787e+06	1.85842e+06	3.29111e+06	1.95806e+06	1.73496e+06	2.45985e+06	2.59147e+06	5.27141e+06	2.43963e+06	2.40772e+06	5.38642e+06	4.75535e+06	2.08384e+06	2.94077e+06	1.94101e+06	3.53432e+06	2.42595e+06	3.02251e+06	1.62697e+06	2.22966e+06	1.5689e+06	1.9537e+06	2.80341e+06	2.12462e+06	949973	841206	1.41481e+06	651966	632086	2.33455e+06	129957	4.58906e+06	2.37892e+06	1.13596e+06	8.44824e+06	3.3715e+06
99.0443	15.96	98.0368	C5H6O2	[FA (5:2)] 2,4-pentadienoic acid	322426	351635	305699	314355	331515	330401	306710	287565	268330	324057	292823	232881	329634	226277	229144	337710	233402	257270	276702	199751	216423	293965	223673	221005	359242	327699	317062	352505	308847	302691	305164	236820	265101	305663	257715	287232
263.236	4.11	262.23	C18H30O	[FA (6:0)] 6-[3]-ladderane-1-hexanol	4.69866e+06	3.87888e+06	4.05544e+06	2.35392e+06	2.1947e+06	2.04647e+06	3.06991e+06	3.01784e+06	2.77492e+06	2.81098e+06	5.33332e+06	4.06853e+06	5.28612e+06	4.83893e+06	1.71676e+06	5.885e+06	2.38868e+06	7.32305e+06	3.0312e+06	2.59323e+06	5.41542e+06	4.4983e+06	3.7285e+06	3.57626e+06	3.56801e+06	2.39605e+06	3.49611e+06	2.54406e+06	2.44004e+06	3.55787e+06	1.44929e+06	5.27572e+06	3.94622e+06	2.62358e+06	5.10881e+06	4.32157e+06
261.221	4.12	260.214	C18H28O	[FA (6:0)] 6-[5]-ladderane-1-hexanol	2.86419e+06	2.50634e+06	2.28224e+06	1.51128e+06	1.69349e+06	1.81914e+06	2.3935e+06	2.99796e+06	2.50595e+06	1.88144e+06	3.73091e+06	3.153e+06	3.90618e+06	3.85407e+06	1.43781e+06	4.05277e+06	1.99687e+06	5.15262e+06	2.88204e+06	1.73849e+06	3.58121e+06	3.43865e+06	2.46707e+06	2.68051e+06	2.05106e+06	1.77721e+06	2.6622e+06	1.54288e+06	1.75748e+06	2.36832e+06	890240	3.07367e+06	3.29632e+06	2.13775e+06	3.97385e+06	3.16013e+06
260.186	9.46	259.178	C13H25NO4	[FA (6:0)] O-hexanoyl-R-carnitine	424419	331923	363906	250021	115751	159397	334432	442496	509677	390091	345761	383389	171871	306167	400856	915163	519230	1.4923e+06	397085	671892	937644	261675	614202	1.12122e+06	333021	292007	459754	287316	368235	494644	262027	365664	480162	376908	294264	774738
143.107	20.93	142.099	C8H14O2	[FA (8:0)] 2Z-octenoic acid	619435	678075	238203	324480	925127	446775	423167	173074	231966	243421	207537	201739	490435	195127	140788	832164	335479	353719	491433	227851	277314	623686	384071	170912	283909	723793	237645	723991	307502	191458	526188	57530.4	154170	552778	140001	183432
155.107	17.93	154.099	C9H14O2	[FA (9:2)] 2,6-nonadienoic acid	642039	769415	258415	275029	1.09699e+06	567790	426824	283706	181647	88410.9	154212	151381	428349	106039	76626.3	991896	147842	445593	511019	160150	216764	599851	288413	89560.2	200956	796739	248731	741588	346267	257809	480752	30122	95132.2	600020	120756	573456
188.164	7.23	187.157	C10H21NO2	[FA amino(10:0)] 10-amino-decanoic acid	249306	298976	224721	167338	213522	296941	333999	321480	250095	175279	440003	527177	282431	231497	180778	478841	173098	440884	176222	200057	274642	271858	179997	386082	220631	207506	482233	159733	174025	352374	129716	207981	370785	360898	349036	320112
202.18	18.06	201.173	C11H23NO2	[FA amino(11:0)] 11-amino-undecanoic acid	911965	1.08772e+06	463230	506818	1.34149e+06	820959	650530	199845	334592	213049	308987	271122	622938	185639	124051	1.33616e+06	301915	771694	711865	207733	391006	917610	282037	186740	411608	1.11719e+06	438740	1.11837e+06	559317	518020	792408	64443.8	140263	892814	196615	965412
244.227	4.46	243.22	C14H29NO2	[FA amino(14:0)] 2-amino-tetradecanoic acid	1.96049e+06	2.69267e+06	1.44807e+06	2.41125e+06	1.30531e+06	1.2113e+06	1.65831e+06	893569	811318	1.07353e+06	335641	924938	2.32179e+06	0	838033	2.03365e+06	795453	1.24884e+06	1.79607e+06	628281	1.34877e+06	2.47261e+06	1.18224e+06	1.25671e+06	1.03831e+06	1.64052e+06	1.20297e+06	2.28982e+06	1.70125e+06	822116	1.74206e+06	1.27432e+06	1.23149e+06	2.17221e+06	1.07293e+06	1.33051e+06
272.258	4.39	271.251	C16H33NO2	[FA amino(16:0)] 2R-aminohexadecanoic acid	9.13389e+06	8.59025e+06	5.05455e+06	6.22715e+06	4.38992e+06	3.90327e+06	5.61544e+06	4.04956e+06	4.7991e+06	3.36283e+06	2.59821e+06	4.76057e+06	6.7651e+06	2.81207e+06	2.49571e+06	7.48247e+06	2.11413e+06	8.36718e+06	5.41304e+06	2.33505e+06	5.60143e+06	7.93592e+06	4.16673e+06	5.49378e+06	5.56112e+06	6.63279e+06	6.82447e+06	8.26535e+06	5.9395e+06	5.03632e+06	6.17033e+06	7.46172e+06	8.5342e+06	7.68659e+06	7.9293e+06	6.76073e+06
172.134	4.03	173.142	C9H19NO2	[FA amino(9:0)] 9-amino-nonanoic acid	1.19537e+06	733259	668398	539517	381337	780548	669416	1.22166e+06	1.09404e+06	723752	1.75258e+06	2.251e+06	1.4122e+06	1.0561e+06	602573	1.89724e+06	646195	2.38414e+06	875071	867272	2.08941e+06	1.86737e+06	1.00746e+06	2.72975e+06	1.13462e+06	421564	1.43199e+06	406341	616126	1.40587e+06	229742	1.29215e+06	1.38937e+06	938736	2.12902e+06	1.06266e+06
786.163	11.55	785.157	C27H33N9O15P2	FAD	129155	101676	110312	84031.6	63473.2	73184.7	78647.9	123749	66599.3	68626.1	116638	106370	88206.3	148420	92787	80695.4	76295.9	102051	138519	134755	134751	88271.3	114451	183174	166485	73525.4	96604.9	82179.5	127040	99177.3	99717.6	166782	134910	110682	166122	101523
173.081	16.15	172.074	C8H12O4	[FA dioxo(8:0)] 4,7-dioxo-octanoic acid	4.10893e+06	4.62504e+06	4.00823e+06	4.06844e+06	4.69601e+06	4.35436e+06	4.0032e+06	3.40513e+06	3.69486e+06	3.33324e+06	3.11252e+06	2.99313e+06	3.96109e+06	2.96494e+06	3.23901e+06	4.67214e+06	3.51405e+06	2.8148e+06	3.88987e+06	2.98047e+06	3.25106e+06	3.99537e+06	3.43976e+06	572523	3.74187e+06	4.537e+06	3.76055e+06	4.83937e+06	3.9112e+06	3.80624e+06	4.44945e+06	2.90687e+06	3.30865e+06	4.4957e+06	3.19335e+06	4.19387e+06
276.18	10.15	275.173	C13H25NO5	[FA hydroxy(10:0)] N-(3S-hydroxydecanoyl)-L-serine	595028	670555	562949	486576	362478	594870	738284	3.95013e+06	737690	700222	1.35067e+06	1.70216e+06	784517	1.03263e+06	564308	829925	624751	1.72592e+06	217930	657705	1.15285e+06	314430	277604	1.25842e+06	551583	331038	634808	264354	579075	601466	240425	638103	611898	456304	1.5611e+06	654513
199.133	4.23	200.141	C11H20O3	[FA hydroxy(11:0)] 2-hydroxy-10-undecenoic acid	1.20305e+06	828327	924271	622124	485479	669147	683751	1.64398e+06	994376	885937	1.41545e+06	1.58895e+06	870679	1.57547e+06	847816	1.28433e+06	955650	2.23372e+06	627784	943962	1.72712e+06	931654	1.06551e+06	1.78036e+06	894799	368914	875272	411714	557292	927461	243634	1.03218e+06	981903	456732	1.62569e+06	825514
277.181	4.09	278.188	C17H26O3	[FA hydroxy(17:2)] 7-hydroxy-10E,16-heptadecadien-8-ynoic acid	249219	103924	116885	141139	87144.9	176171	185857	397405	187065	210785	324283	433593	228144	445096	207444	358962	281619	662087	196757	278627	472103	315293	318670	519544	196733	85339.9	206987	107468	126946	220853	68733.2	280991	270442	117672	409918	262530
299.259	4.05	300.266	C18H36O3	[FA hydroxy(18:0)] 2S-hydroxy-octadecanoic acid	3.0895e+06	2.30746e+06	1.35497e+06	963526	1.06273e+06	1.19191e+06	1.77239e+06	12900000	1.83876e+06	1.54699e+06	3.12665e+06	5.91923e+06	2.87688e+06	9.36085e+06	1.08201e+06	4.06204e+06	1.53663e+06	6.69448e+06	2.05703e+06	2.09016e+06	3.8906e+06	3.73185e+06	3.20795e+06	4.99578e+06	1.17927e+06	794248	1.43202e+06	885913	1.47093e+06	5.37927e+06	972572	2.95824e+06	2.57806e+06	1.35945e+06	13100000	3.35423e+06
313.239	4.22	314.246	C18H34O4	[FA hydroxy(18:0)] 9,10-dihydroxy-12Z-octadecenoic acid	5.94103e+06	4.56466e+06	4.58961e+06	2.26113e+06	2.85905e+06	3.22471e+06	4.429e+06	10900000	4.50242e+06	4.08477e+06	9.08714e+06	8.49494e+06	6.38226e+06	10900000	3.19896e+06	9.03138e+06	4.37043e+06	16600000	3.23445e+06	3.78848e+06	8.79172e+06	5.60787e+06	5.94227e+06	8.61835e+06	4.22316e+06	1.83052e+06	4.70655e+06	2.00799e+06	2.65003e+06	5.33801e+06	1.05029e+06	5.99099e+06	6.11945e+06	2.43877e+06	11000000	6.30347e+06
315.254	4.15	316.261	C18H36O4	[FA hydroxy(18:0)] 9,10-dihydroxy-octadecanoic acid	607325	409837	321575	232732	216784	466100	301804	1.03474e+06	648449	641916	916560	1.72848e+06	559207	1.47476e+06	657991	850230	719920	1.64846e+06	484323	843699	1.19265e+06	784895	964639	1.3946e+06	490029	184368	527936	220027	298278	485269	107217	514923	539792	295272	1.03201e+06	638192
345.228	5	346.236	C18H34O6	[FA hydroxy(18:0)] 9-hydroperoxy-12,13-dihydroxy-10-octadecenoic acid	97722	97122.1	68828.9	32377.9	59147.8	47601.6	87890.3	256517	65617.6	53749.2	204925	183070	102963	129765	49044.6	217364	52542.7	320958	27107.9	65378.2	110746	49196.7	69590.6	131565	52849.8	17753.1	85098.3	18404.2	38214.2	73478.8	9861.85	83947.1	93592	28326.5	229872	100910
291.195	7.23	290.188	C18H26O3	[FA hydroxy(18:1/2:0)] 8-hydroxy-13Z-octadecene-9,11-diynoic acid	187504	188298	140192	184032	198439	184375	175626	191904	204611	199420	192662	213690	214137	194608	176118	224807	161123	257994	143694	153137	182034	158037	158970	161496	207301	177000	153221	173412	120706	203569	155886	136235	207615	178355	205465	221154
295.228	4.16	296.235	C18H32O3	[FA hydroxy(18:2)] 9S-hydroxy-10E,12Z-octadecadienoic acid	14900000	11500000	11400000	6.30455e+06	7.57063e+06	7.88681e+06	11400000	21100000	10400000	9.34288e+06	19900000	17800000	16800000	23400000	6.32165e+06	23300000	8.94039e+06	37100000	8.21323e+06	7.39581e+06	21300000	14400000	12900000	19300000	11000000	5.38886e+06	12100000	6.04767e+06	7.39879e+06	13900000	3.15174e+06	16900000	16400000	7.2221e+06	27100000	17500000
315.289	4.18	314.282	C19H38O3	[FA hydroxy(19:0)] 2-hydroxy-nonadecanoic acid	2.78199e+06	2.85921e+06	2.80797e+06	1.22452e+06	1.49485e+06	1.71713e+06	1.85341e+06	2.67875e+06	1.72504e+06	1.55887e+06	2.7251e+06	1.54009e+06	2.38124e+06	2.98452e+06	1.48022e+06	2.98683e+06	1.505e+06	2.98717e+06	1.38968e+06	1.30276e+06	2.33701e+06	2.03501e+06	1.92676e+06	1.71831e+06	2.17116e+06	1.78202e+06	2.25114e+06	1.51707e+06	1.49564e+06	1.97472e+06	1.25372e+06	2.23848e+06	2.43047e+06	1.72305e+06	2.79999e+06	2.34359e+06
323.257	4.23	322.251	C20H34O3	[FA hydroxy(20:3)] 15S-hydroxy-8Z,11Z,13E-eicosatrienoic acid	3.62292e+06	2.90881e+06	3.00807e+06	1.87994e+06	2.04852e+06	2.0934e+06	2.87218e+06	4.0276e+06	3.25574e+06	2.591e+06	3.91177e+06	3.18745e+06	3.29528e+06	4.12091e+06	1.77735e+06	3.98961e+06	2.17064e+06	4.96993e+06	2.16847e+06	2.01957e+06	3.67844e+06	2.39159e+06	2.69356e+06	3.27838e+06	3.39764e+06	2.07884e+06	3.3907e+06	2.04047e+06	2.1466e+06	2.91972e+06	1.26336e+06	3.39145e+06	3.7599e+06	2.00978e+06	4.25881e+06	3.31218e+06
337.239	4.22	338.246	C20H34O4	[FA hydroxy(20:3)] 8,9-dihydroxy-5Z,11Z,14Z-eicosatrienoic acid	882067	649922	641005	318365	451872	505404	546528	1.42003e+06	689987	597442	1.35053e+06	1.32812e+06	1.0055e+06	1.53591e+06	457547	1.48653e+06	678493	2.81104e+06	498374	518722	1.45387e+06	839849	919264	1.31071e+06	677392	310693	781422	340816	402930	875741	177967	849906	1.02344e+06	327071	1.75963e+06	1.09627e+06
321.242	4.22	320.235	C20H32O3	[FA hydroxy(20:4)] 15S-hydroxy-5Z,8Z,11Z,13E-eicosatetraenoic acid	3.45875e+06	3.01015e+06	3.0849e+06	1.94448e+06	2.1528e+06	2.26854e+06	2.49826e+06	3.53583e+06	2.57708e+06	2.94548e+06	3.71846e+06	3.39676e+06	3.92626e+06	4.4674e+06	1.99329e+06	3.78454e+06	2.52658e+06	6.12408e+06	2.30838e+06	2.05362e+06	3.8932e+06	2.4921e+06	2.75717e+06	3.13194e+06	3.2626e+06	1.98726e+06	2.70257e+06	2.15996e+06	1.94927e+06	3.02816e+06	1.4081e+06	3.12342e+06	3.58826e+06	1.81911e+06	4.15488e+06	3.51671e+06
188.092	13.94	187.084	C8H13NO4	[FA hydroxy(4:0)] N-(3S-hydroxy-butanoyl)-homoserine lactone	144380	132310	112242	121560	134921	148021	125346	173700	156452	167467	189827	195373	137436	132202	185318	143603	188002	178991	145349	147810	140757	156360	169366	2.04698e+06	1.17058e+06	306662	535020	172502	189620	210126	173014	212201	232221	165076	199472	193114
177.112	7.2	176.105	C8H16O4	[FA hydroxy(8:0)] 6,8-dihydroxy-octanoic acid	2.70804e+06	3.65955e+06	4.44261e+06	3.49829e+06	2.33913e+06	3.58227e+06	3.29455e+06	4.93266e+06	4.07477e+06	3.92385e+06	5.4475e+06	3.98986e+06	3.88697e+06	5.7599e+06	3.79561e+06	4.05717e+06	3.95378e+06	7.57913e+06	3.09244e+06	3.96156e+06	4.5016e+06	3.5555e+06	4.18785e+06	4.24135e+06	4.15432e+06	2.14939e+06	4.56499e+06	2.81341e+06	3.46426e+06	4.50596e+06	2.74879e+06	4.55025e+06	4.44006e+06	3.05481e+06	3.93624e+06	4.83767e+06
189.04	23.12	190.048	C7H10O6	[FA hydroxy,oxo(7:0/2:0)] 4-hydroxy-2-oxo-Heptanedioic acid	98010.7	70526.2	95002.2	69053	52474.2	81358.3	93077.2	117743	78599.3	115144	109014	136085	106861	120134	107965	71724.4	127668	129646	150226	130860	124098	95151.9	119233	178630	179474	83546.9	135216	97144	130171	154904	142042	207129	219130	116873	186719	146238
199.206	4.15	200.214	C13H28O	[FA methyl(12:0)] 10-methyl-1-dodecanol	1.52292e+06	1.24005e+06	1.31885e+06	845692	721716	882173	1.02404e+06	1.9527e+06	1.07187e+06	1.09988e+06	2.14145e+06	1.87608e+06	1.5838e+06	2.34116e+06	909143	2.28987e+06	1.137e+06	3.14394e+06	984182	988006	2.31276e+06	1.57319e+06	1.56139e+06	2.136e+06	1.13245e+06	523120	1.13746e+06	701456	855344	1.29548e+06	341558	2.01612e+06	1.52658e+06	784489	2.56188e+06	1.61672e+06
241.217	4.17	242.225	C15H30O2	[FA methyl(14:0)] 12-methyl-tetradecanoic acid	673557	498050	524321	438748	297970	390496	557098	832685	575463	570622	872720	857146	664383	713611	474706	906459	623826	1.0127e+06	542043	589045	805723	698308	692084	806630	473180	370858	531967	370415	319364	566776	222814	934205	733188	428317	1.24905e+06	705955
297.278	4.17	296.272	C19H36O2	[FA methyl(18:0)] 11R,12S-methylene-octadecanoic acid	44000000	34400000	25000000	17200000	8.73463e+06	5.31331e+06	10400000	10800000	8.67747e+06	6.47565e+06	10300000	8.16211e+06	8.58336e+06	9.82806e+06	3.35364e+06	10900000	4.20231e+06	10200000	5.09717e+06	3.28661e+06	7.9845e+06	5.41607e+06	4.60057e+06	4.99687e+06	29300000	17900000	28000000	19200000	17500000	17100000	11800000	26100000	18900000	14200000	25800000	8.2546e+06
293.249	4.1	294.256	C19H34O2	[FA methyl(18:0)] 9,10-methylene-9-octadecenoic acid	294595	226090	250324	150610	127779	160260	205955	379549	216987	177506	401137	375440	344609	370157	137384	477205	225458	667096	208817	194600	394719	291916	341466	341160	170816	106055	204151	141520	135219	221225	47668.9	464522	298515	126867	657149	375598
223.133	4.13	224.141	C13H20O3	[FA] Methyl jasmonate	514799	361778	396433	254835	232858	323310	350573	854142	506154	457653	823072	886132	536590	882678	409562	773265	523144	1.23873e+06	330657	438855	939766	508220	613754	952788	493102	200880	466854	212528	284643	508837	130498	573905	552679	252497	910065	568907
209.191	4.11	210.198	C14H26O	[FA methyl,methyl,ethyl(10:2)] 3-methyl-6-(1-methyl-ethyl)-3,9-decadien-1-ol	204801	149872	150312	137803	76268.5	133986	126951	184879	192993	163889	248859	246305	287038	264896	127685	330369	164768	401339	162647	164136	413182	279595	196403	322349	208405	103679	161551	106010	105219	161471	64192.2	330167	258171	128118	338745	187884
211.134	4.29	212.141	C12H20O3	[FA oxo(12:0)] 12-oxo-10E-dodecenoic acid	4.092e+06	2.81995e+06	2.69602e+06	1.6629e+06	2.17837e+06	2.73533e+06	3.23731e+06	7.66794e+06	3.69201e+06	3.24764e+06	6.08873e+06	6.62401e+06	4.11996e+06	7.06633e+06	2.82777e+06	6.53687e+06	3.56001e+06	11500000	2.3519e+06	3.05991e+06	6.26994e+06	3.68529e+06	4.24665e+06	6.38165e+06	3.45919e+06	1.50101e+06	3.80026e+06	1.5145e+06	2.11494e+06	4.19162e+06	911212	3.70678e+06	4.90303e+06	1.74612e+06	7.50213e+06	4.61719e+06
291.197	4.15	292.204	C18H28O3	[FA oxo(18:3)] 4-oxo-9Z,11E,13E-octadecatrienoic acid	2.18683e+06	1.53055e+06	1.68357e+06	940978	970850	1.2542e+06	1.61813e+06	3.13157e+06	1.75784e+06	1.66414e+06	3.26069e+06	3.09865e+06	2.45895e+06	3.63366e+06	1.22452e+06	3.40767e+06	1.64278e+06	5.81722e+06	1.37285e+06	1.46919e+06	3.33098e+06	2.21732e+06	2.09073e+06	3.46695e+06	1.76526e+06	777656	1.86883e+06	834767	1.06965e+06	2.10718e+06	438789	2.40739e+06	2.51089e+06	995497	4.00556e+06	2.53061e+06
237.149	4.18	238.157	C14H22O3	[FA oxo(5:1/5:0/4:0)] (1R,2R)-3-oxo-2-(2'Z-pentenyl)-cyclopentanebutanoic acid	330276	225629	256247	159813	161719	245801	236152	530931	328501	297530	554965	556594	361258	602184	273061	514260	343157	942515	235382	310714	626599	363145	417499	594689	314173	120821	303200	141482	178126	327519	81071.4	363968	412252	133640	590479	369278
295.226	4.54	294.219	C18H30O3	[FA oxo(5:1/5:0/8:0)] (1S,2S)-3-oxo-2-(2'Z-pentenyl)-cyclopentaneoctanoic acid	5.51306e+06	7.12267e+06	5.24305e+06	3.06408e+06	5.50484e+06	3.93496e+06	4.71555e+06	9.76524e+06	4.75522e+06	4.54358e+06	8.31463e+06	7.60241e+06	5.51307e+06	8.99843e+06	4.14314e+06	7.9435e+06	4.78059e+06	12500000	3.94145e+06	4.1531e+06	6.05171e+06	4.79695e+06	5.82079e+06	5.4833e+06	4.34774e+06	3.01165e+06	5.17618e+06	2.79878e+06	3.58335e+06	5.17946e+06	2.46505e+06	2.9653e+06	5.91494e+06	2.74299e+06	7.77448e+06	6.53628e+06
239.165	4.16	240.173	C14H24O3	[FA oxo(5:2/5:0/4:0)] (1S,2S)-3-oxo-2-pentyl-cyclopentanebutanoic acid	181621	136696	167732	104988	106104	156472	181794	366003	201750	189632	333335	329606	190545	312299	171811	288084	188597	518723	153525	215860	381013	194754	232579	431280	189892	74408	179226	84839	132292	219435	51764.4	260223	244394	112983	316337	207073
267.197	4.15	268.204	C16H28O3	[FA oxo(5:2/5:0/6:0)] (1R,2R)-3-oxo-2-pentyl-cyclopentanehexanoic acid	166273	108809	137291	92952.3	84456.7	118777	106586	279533	180573	163623	240757	325998	172144	297754	168874	244434	209718	487794	138357	175040	322160	145151	227355	361979	177896	71348.1	161657	82865.5	107514	208086	44658.4	177156	220001	84451.9	354926	197032
146.081	13.58	145.074	C6H11NO3	[FA oxo,amino(6:0)] 3-oxo-5S-amino-hexanoic acid	825239	691294	747733	642683	604510	648119	629258	980018	676124	808483	1.15773e+06	936477	883806	1.18393e+06	731130	798752	743950	1.13843e+06	625070	734343	777991	679812	713927	9.28521e+06	4.93788e+06	1.12053e+06	2.7791e+06	812034	1.0069e+06	1.05641e+06	765627	1.1803e+06	1.22376e+06	826087	1.33021e+06	1.0189e+06
323.187	4.13	324.194	C18H28O5	[FA oxo,hydroxy(18:3)] 12-oxo-14,18-dihydroxy-9Z,13E,15Z-octadecatrienoic acid	287620	203390	201638	124959	130763	189449	196729	554470	264734	254898	435483	411605	241731	609347	244766	441042	306449	805874	167823	245213	455397	252228	304066	492068	243825	82388.5	227747	98625.1	138450	276780	59321.1	269881	314223	138351	503967	288302
227.128	18	226.121	C12H18O4	[FA oxo,hydroxy(5:1/5:0)] (1S,2R)-3-oxo-2-(5'-hydroxy-2'Z-pentenyl)-cyclopentaneacetic acid	498744	566962	304944	319883	676990	478308	396580	297031	223349	148981	228617	218929	235617	144198	118887	717073	152734	406141	439167	177969	280692	555453	233511	153618	271405	601853	191161	565785	368173	338524	454664	65520.5	117272	522794	151111	541987
327.218	4.29	328.225	C18H32O5	[FA trihydrox] 9S,11R,15S-trihydroxy-2,3-dinor-13E-prostaenoic acid-cyclo[8S,12R]	1.42989e+06	980494	860088	486348	669486	871154	990420	2.62541e+06	1.15657e+06	1.01835e+06	2.11998e+06	2.29032e+06	1.40951e+06	2.39214e+06	832859	2.26508e+06	1.06609e+06	4.0621e+06	739854	952060	2.0357e+06	1.26695e+06	1.3375e+06	2.19995e+06	1.0878e+06	441043	1.25839e+06	450882	649235	1.35485e+06	275255	1.31252e+06	1.67931e+06	557846	2.73108e+06	1.5376e+06
329.234	4.51	330.241	C18H34O5	[FA trihydroxy(18:0)] 9S,12S,13S-trihydroxy-10E-octadecenoic acid	3.4189e+06	2.49867e+06	1.98998e+06	955894	1.52711e+06	1.87163e+06	2.50778e+06	7.92961e+06	2.60494e+06	2.1196e+06	5.34599e+06	5.36762e+06	2.86617e+06	5.88686e+06	1.73566e+06	5.54201e+06	2.26091e+06	10500000	1.35024e+06	1.92955e+06	4.37589e+06	2.44686e+06	2.91784e+06	4.50956e+06	2.34044e+06	923126	2.97727e+06	844506	1.33348e+06	3.08945e+06	502787	2.71387e+06	3.84519e+06	1.0088e+06	6.7043e+06	3.45017e+06
327.216	7.28	326.209	C18H30O5	[FA trihydroxy(2:0)] 9S,11R,15S-trihydroxy-2,3-dinor-5Z,13E-prostadienoic acid-cyclo[8S,12R]	80827.3	100226	89288.2	83821.5	66412.2	72232.7	84940.4	87180.2	70087.5	82147.6	78520.3	84226.6	68873.4	57269.1	90671.1	46725	121869	52119.3	31253.2	50038.2	56524.5	32490.3	69005.8	48370.3	65373.7	67285.7	75067.4	77198.4	73389.1	65891	68564.3	66506.8	86684.9	59401.2	77678.8	62213.2
353.234	4.28	354.241	C20H34O5	[FA trihydroxy(2:0)] 9S,11R,15S-trihydroxy-5Z,13E-prostadienoic acid	203024	137753	143744	81176.6	102239	130605	136474	474999	197389	176792	338887	350771	205936	359247	129842	397653	189121	648666	129565	152321	340210	194790	218791	365304	151672	71468.8	208534	67358	102330	241153	31621.3	219855	272120	67206.5	441454	254118
135.03	11.04	136.037	C4H8O5	[FA trihydroxy(4:0)] 2,3,4-trihydroxy-butanoic acid	43286.3	25258.5	44721.3	52248.2	29930.9	69071.5	83300.1	175208	94519	133541	172367	257404	95424.2	235262	191080	107223	271131	405729	191554	380245	314604	217752	354346	770377	228785	84994	189171	123026	219021	260473	117254	746499	523308	189085	936051	311452
379.248	4.7	378.241	C22H34O5	[FA trihydroxy(4:0)] 8S,10R,14S-trihydroxy-4Z,12E,16Z,19Z-neuroprostatetraenoic acid-cyclo[7R,11R]	7.98076e+06	10700000	10700000	7.62106e+06	13400000	9.4042e+06	9.24217e+06	28600000	8.88997e+06	11900000	25400000	22700000	12800000	22400000	8.12642e+06	17300000	14000000	26400000	6.88045e+06	9.40668e+06	15500000	11300000	13600000	17800000	8.56044e+06	5.62685e+06	11500000	7.66001e+06	11300000	15100000	6.04032e+06	11900000	13100000	7.97523e+06	23100000	18900000
236.998	18.23	235.991	C11H6N2Cl2	Fenpiclonil	138180	126131	121251	79223.2	50253.6	107036	112073	91623.8	71449.2	45119.4	50127.5	61879.6	143719	38445.3	41055.1	130408	65153	127009	140512	69061.8	114023	152193	88145.3	17071.1	85304.8	99275.3	97708.5	127816	133499	87451.5	123352	0	40437	147089	27344.5	156964
502.295	4.72	501.288	C32H39NO4	Fexofenadine	6.08321e+06	5.98819e+06	8.79974e+06	5.85043e+06	2.75195e+06	1.93082e+06	3.38626e+06	4.49905e+06	3.01026e+06	1.90934e+06	2.06646e+06	1.74466e+06	876684	1.72538e+06	1.45542e+06	1.45027e+06	1.95716e+06	1.6026e+06	876206	1.47468e+06	1.32532e+06	821495	1.10399e+06	1.63934e+06	4.17171e+06	2.13595e+06	5.23049e+06	2.40713e+06	3.98448e+06	2.51501e+06	1.14703e+06	2.83602e+06	1.92463e+06	1.18748e+06	2.37604e+06	772293
100.051	16	99.0433	C3H5ON3	fragment of guanidino acetate	213459	191335	200874	189071	115190	140006	161333	230357	129014	154932	200665	190028	168686	179481	160060	121048	146457	133710	114761	111778	132221	110645	120135	130586	133386	54273.9	104307	77060.2	80595.8	90440.9	16803.2	21953.3	13995.8	16551.8	14928.2	27656.3
389.131	16.49	388.125	C12H25N2O10P	Fructoselysine 6-phosphate	95923.8	73096.6	112468	92314.5	39323.1	74654	67954.9	142583	75376.2	94100.6	144749	169796	108868	166275	122593	56689.9	119232	124106	110596	153899	148307	82131.9	119244	193718	176602	61813.1	133783	75936.8	120272	137648	79585.9	213885	165146	76996.7	187247	96268.6
171.101	7.17	170.094	C9H14O3	Furfural diethyl acetal	1.01818e+06	900868	1.28575e+06	912701	997177	495927	788158	1.02782e+06	729183	444886	1.52135e+06	874597	1.20312e+06	1.05066e+06	464594	1.00674e+06	1.2334e+06	1.61815e+06	960513	1.26846e+06	1.16343e+06	1.08602e+06	1.13545e+06	1.22129e+06	739239	1.06879e+06	548401	1.02011e+06	756273	924945	467962	744226	1.16382e+06	831566	802976	1.0205e+06
419.151	8.86	420.157	C25H24O6	[Fv hydroxy,dimethyl(9:1)] (2S)-5,7-Dihydroxy-bis(6'',6''-dimethylpyrano[2'',3'':2',3'][2'',3'':4',5']flavanone	6415.79	280484	4470.55	503.523	225017	1319.79	209575	367578	912.725	383.517	109348	106012	97871	4503	459.904	444160	1357.63	67099.2	407.927	2767.46	4597.69	447.87	3162.49	7772.91	0	7520.89	354.358	0	437.317	2428.99	636.499	2002.84	2125.26	0	126776	23955.2
172.133	8.75	171.126	C9H17NO2	Gabapentin	613911	643116	479012	367840	317482	533228	485062	1.49394e+06	499213	363368	937710	1.10339e+06	639978	1.07683e+06	716586	857600	490119	849658	513784	394319	622380	421111	416627	843536	591540	261119	747357	458645	381787	621286	393910	775445	681750	399631	961558	515443
275.088	16.76	276.096	C10H16N2O7	GammaGlutamylglutamicacid	47040.7	20174.4	56356.8	47299.6	3112.61	23748.9	29629.8	86992.6	35379.6	72336.3	125680	131092	62724.2	106621	90798.6	19364.2	90666.4	96897.8	76767.5	139938	120282	76142.3	107196	202839	112905	7461.07	71190.5	14073.3	74577.5	86314.2	26498.1	189083	141844	26827.4	164612	46743.8
218.15	16.56	217.143	C9H19N3O3	gamma-L-Glutamylputrescine	333490	211565	359961	403202	91653.4	265144	313868	464994	355916	380991	561816	362273	392898	413421	447103	248192	373046	243611	280034	213979	464040	218446	232822	251700	514654	146433	434213	235290	436835	605118	266883	611007	569019	269977	571625	489656
194.048	10.96	193.041	C6H11NO4S	&gamma;-thiomethyl glutamate	99204.3	86747.3	137569	112092	47130.2	78072.1	143892	258065	155253	223179	236889	253816	196378	301975	285250	122891	254080	219696	246367	333440	316502	213122	224423	365980	437168	195788	380339	190466	399987	434518	210329	588451	433588	206847	486594	254367
1009.64	18.94	1008.63	C50H92N2O18	Ganglioside GA2 (d18:1/12:0)	1.01637e+06	946795	1.19981e+06	1.22341e+06	687634	400221	633139	1.14244e+06	1.09171e+06	436011	1.10968e+06	688196	697796	826429	823416	400707	795033	156656	388101	305350	288266	217507	242389	183545	1.22194e+06	285397	1.2539e+06	791465	1.08116e+06	1.34936e+06	822967	1.47704e+06	1.32404e+06	854442	1.4128e+06	770193
444.032	17.58	443.024	C10H15N5O11P2	GDP	140843	196471	151977	135355	93692.1	180040	120913	295276	177282	142515	171804	315003	132859	140630	149226	171787	293280	223674	220978	257928	283246	224083	267111	270680	290483	177561	219884	130128	221786	244914	153238	287376	284974	159481	301153	178880
289.254	4.09	290.261	C20H34O	Geranylgeraniol	120923	113386	109655	49464.4	71009.6	46880	72467.8	94733.6	68454.1	47141.2	243365	122952	262964	213979	32871.4	301196	74284.1	433339	86985.7	67869.8	274561	121386	164612	180261	70993	41196.3	94940.9	71263.4	60988.8	118763	30441.6	222368	142439	40326.7	235320	212006
331.192	4.18	332.199	C20H28O4	Gibberellin A12	432232	310688	347935	199667	205478	263755	269281	872916	416938	384125	771529	817823	459844	968672	230997	633887	425639	1.21719e+06	255608	399589	966455	421245	588955	897966	386463	168154	392600	187055	225558	506615	121053	494115	349346	202135	909083	504488
317.21	4.25	316.204	C20H28O3	Gibberellin A12 aldehyde	2.31816e+06	2.51878e+06	2.43961e+06	2.14584e+06	1.72912e+06	1.92534e+06	1.35298e+06	3.11131e+06	2.68702e+06	2.58653e+06	3.26147e+06	3.09947e+06	2.363e+06	3.77873e+06	2.76328e+06	2.19346e+06	2.48937e+06	4.42937e+06	1.80354e+06	2.04937e+06	3.90864e+06	1.76026e+06	2.69654e+06	3.05833e+06	3.11585e+06	1.56684e+06	2.30635e+06	1.29912e+06	1.39539e+06	2.75373e+06	1.30339e+06	2.43161e+06	2.78484e+06	1.21111e+06	3.1847e+06	2.26236e+06
329.176	4.16	330.183	C20H26O4	Gibberellin A15	158273	153898	137023	127271	115037	116782	130848	274834	144131	189081	288561	302877	172467	292609	175847	216254	171678	396465	128385	168268	430492	160371	189407	323987	170544	77754.5	132531	97384.5	103178	149438	71978.3	158906	160821	93281.2	237652	160415
771.44	4.19	772.446	C36H68O17	[GL (16:0)] 1-hexadecanyl-2-((2'-alpha-glucosyl)-beta-glucosyl)-3-beta-xylosyl-sn-glycerol	100886	66471.5	79372.8	59451.5	83901.8	119501	114641	266597	165932	158526	238135	256951	111810	278992	139040	252342	164829	293771	84505.8	165250	248415	137944	192181	295511	139924	56326.1	124686	42035.8	83757	190695	35547.7	127668	166947	81593.1	195025	151802
917.853	19.34	916.846	C59H112O6	[GL (16:0/20:0/20:1)] 1-hexadecanoyl-2-eicosanoyl-3-(11Z-eicosenoyl)-sn-glycerol	1.69712e+06	1.42875e+06	1.98187e+06	1.87053e+06	1.1383e+06	219242	1.70883e+06	2.40104e+06	1.83034e+06	942762	2.0161e+06	1.21877e+06	1.2522e+06	1.44419e+06	1.49255e+06	595859	1.11288e+06	254912	535244	534041	488065	398862	430794	329444	307888	453219	2.08075e+06	1.24365e+06	1.75043e+06	2.1406e+06	1.31175e+06	2.52395e+06	1.77925e+06	1.46129e+06	2.33561e+06	1.13692e+06
705.64	22.03	704.632	C45H84O5	[GL (20:0/22:2)] 1-eicosanoyl-2-(13Z,16Z-docosadienoyl)-sn-glycerol	72497.3	72216.4	101341	128502	80746.5	162167	169409	314986	209924	368776	600746	825237	494617	801450	721867	466962	1.10877e+06	990893	786891	1.13467e+06	1.38151e+06	604154	1.23206e+06	1.49492e+06	150259	78039.1	180808	100471	220539	257385	108402	443550	386100	235105	425920	310305
687.498	4.2	688.507	C45H68O5	[GL (20:4/22:6)] 1-(5Z,8Z,11Z,14Z-eicosatetraenoyl)-2-(4Z,7Z,10Z,13Z,16Z,19Z-docosahexaenoyl)-sn-glycerol	283552	159181	238113	122839	135419	200478	281119	863004	320456	253141	577420	651593	310798	453571	226302	461841	282103	597837	237365	265012	260736	326601	381896	417723	86271.2	91884.2	200216	54838.9	63917.3	274507	2179.91	657932	417467	130152	1.22007e+06	481396
659.467	4.22	660.475	C43H64O5	[GL (20:5/20:5)] 1,2-di-(5Z,8Z,11Z,14Z,17Z-eicosapentaenoyl)-sn-glycerol	238005	127952	147745	82065.6	90410.9	149076	214234	634884	214117	202708	444192	454177	221347	362881	154797	337307	222236	448330	175711	196720	188902	207185	240777	311341	71654.9	55388.3	126693	39753.4	38131.7	192649	1190.54	374212	234754	86120.5	701734	255853
685.483	4.2	686.491	C45H66O5	[GL (20:5/22:6)] 1-(5Z,8Z,11Z,14Z,17Z-eicosapentaenoyl)-2-(4Z,7Z,10Z,13Z,16Z,19Z-docosahexaenoyl)-sn-glycerol	217421	140306	171245	98021.2	79549.7	161577	180701	441859	229478	175473	404251	337760	150671	265932	123066	276530	194282	306534	142208	145544	170209	197040	199244	185611	40329.6	56214.4	133573	31884.7	20962.2	142734	0	319523	189501	76303.5	617852	230557
459.278	11.8	458.271	C17H34N10O5	Gln-Arg-Arg	444049	501738	483903	464054	510792	540560	564356	555631	496900	567709	541985	521652	569308	571423	464675	592330	476062	805725	436916	501652	666597	579802	478397	568717	424688	440118	469952	452612	476743	640414	448699	490308	328561	453105	596680	553875
304.161	16.79	303.154	C11H21N5O5	Glu-Arg	395283	257988	410425	443106	130895	283432	305242	442075	310420	352210	485488	464320	329394	426602	427866	279810	508794	497109	322176	476347	472718	419458	520328	645608	406891	155968	376960	286185	394054	404567	219058	482796	518486	252634	474799	260663
487.311	20.68	486.305	C23H42N4O7	Glu-Leu-Leu-Leu	1.95158e+06	2.09491e+06	2.1025e+06	2.11668e+06	2.02606e+06	2.21751e+06	2.12069e+06	1.66368e+06	1.95478e+06	1.82988e+06	1.47665e+06	1.66777e+06	2.06039e+06	1.59078e+06	1.58296e+06	2.34338e+06	2.07081e+06	2.1929e+06	2.0943e+06	1.81617e+06	2.01262e+06	2.2001e+06	2.11176e+06	1.72774e+06	1.9674e+06	2.0392e+06	2.03143e+06	2.05948e+06	2.03228e+06	1.68915e+06	2.05298e+06	777756	434758	2.18614e+06	363724	2.443e+06
453.234	4.89	454.243	C21H34N4O7	Glu-Leu-Pro-Pro	52027.2	226402	29326.6	13349.4	159746	26126.8	162470	353986	21286.5	24823.2	219609	209269	201573	26361.7	20833.2	346589	23660.9	220343	20512.6	28763.8	36094.1	26640	25740.8	48921.9	18342.1	36898.4	39253.3	17103.8	18220.1	23653.7	20529.3	42329.1	31693.1	21188.9	213201	117183
588.358	4.4	587.35	C23H45N11O7	Glu-Lys-Arg-Arg	998824	1.06459e+06	1.50287e+06	1.28913e+06	1.38316e+06	1.70963e+06	1.23597e+06	1.25701e+06	2.06085e+06	1.96728e+06	1.83927e+06	2.32085e+06	1.2427e+06	1.61575e+06	2.1e+06	1.63907e+06	2.15724e+06	1.6804e+06	1.3252e+06	2.34024e+06	2.20711e+06	1.41682e+06	2.25142e+06	2.4887e+06	1.97759e+06	1.06132e+06	1.81462e+06	1.17345e+06	1.34072e+06	2.08835e+06	810447	1.2986e+06	1.71796e+06	1.4082e+06	1.04324e+06	1.45902e+06
569.314	4.83	568.308	C23H40N10O7	Glu-Lys-Arg-His	18200000	24400000	21300000	10200000	18300000	15200000	18400000	66500000	19200000	23500000	49600000	47700000	29100000	59300000	17200000	35700000	20300000	50900000	11500000	20600000	32800000	16500000	22900000	34300000	17100000	6.52957e+06	21100000	6.53046e+06	16300000	34400000	5.42667e+06	25000000	25900000	10200000	42100000	35400000
491.179	14.53	490.173	C19H30N4O9S	Glu-Met-Asp-Pro	671630	758919	334199	423942	669209	480746	611741	321892	371609	326441	113498	162179	534279	235620	246269	618685	346050	283603	523187	176683	307892	516415	457115	228926	158485	693798	281963	523941	249237	141789	364065	135843	135742	416914	76227.9	350138
568.19	3.98	567.182	C24H33N5O7S2	Glu-Met-Trp-Cys	0	0	0	0	0	0	0	0	0	0	0	0	0	0	0	0	0	0	0	0	0	0	0	0	0	0	0	0	0	0	0	0	0	0	0	0
235.092	13.17	234.085	C8H14N2O6	Glu-Ser	303942	251311	343401	320346	298287	382592	494128	436346	468489	359797	313118	499915	520184	349302	364776	514064	537057	476637	516785	562066	490527	586534	544850	636131	325233	283728	396690	330813	350598	419686	392468	544225	341391	361003	300081	425361
276.143	9.93	275.137	C12H21NO6	Glutarylcarnitine	284179	280874	216752	196048	150332	233231	517845	811382	403426	702848	630837	991469	447536	704891	485047	493246	543593	494561	343794	414415	489514	298335	410634	29200000	10100000	1.75523e+06	4.14794e+06	515058	952477	1.01104e+06	484803	1.25875e+06	1.10173e+06	597015	1.26075e+06	758701
308.09	14.29	307.084	C10H17N3O6S	Glutathione	105000000	92600000	127000000	104000000	42300000	72100000	87500000	120000000	82000000	113000000	138000000	139000000	107000000	153000000	150000000	53300000	136000000	107000000	172000000	224000000	183000000	118000000	177000000	232000000	301000000	123000000	231000000	136000000	255000000	253000000	194000000	395000000	314000000	175000000	312000000	189000000
613.159	17.46	612.152	C20H32N6O12S2	Glutathione disulfide	3.09468e+06	1.96807e+06	3.05034e+06	3.0126e+06	1.13808e+06	3.40277e+06	3.01527e+06	5.83627e+06	2.97727e+06	4.13418e+06	4.33188e+06	4.27693e+06	4.3608e+06	4.68981e+06	3.55467e+06	4.54458e+06	3.69023e+06	5.52089e+06	2.50476e+06	3.03527e+06	4.71031e+06	3.78623e+06	2.69309e+06	3.60259e+06	6.74514e+06	3.01823e+06	6.39335e+06	3.8527e+06	6.59251e+06	6.61948e+06	4.15334e+06	9.13527e+06	9.41478e+06	5.43089e+06	12200000	7.30652e+06
561.311	4.95	560.303	C21H40N10O8	Glu-Thr-Arg-Arg	485216	3.25578e+06	329306	237066	3.17311e+06	500924	2.99212e+06	2.25882e+06	359726	311756	2.85874e+06	3.12664e+06	3.51382e+06	0	315283	5.58183e+06	426441	3.35257e+06	451702	679683	683695	583124	629897	782711	18688.3	1.08899e+06	696685	442380	353371	137159	526365	770333	433293	542699	2.27626e+06	1.89063e+06
540.157	3.96	539.151	C22H29N5O7S2	Glu-Trp-Cys-Cys	0	0	0	0	0	0	0	0	0	0	0	0	0	0	0	0	0	0	0	0	0	0	0	0	0	0	0	0	0	0	0	0	0	0	0	0
247.129	12.57	246.122	C10H18N2O5	Glu-Val	169104	93229.4	139516	117154	60402.8	97837.7	91516.5	173673	111914	161864	170271	142874	91101.5	197832	152913	80294.3	143494	103906	92723.4	111595	116485	88723.3	96114.6	163434	211565	86294.2	186633	101294	166876	175351	135294	538106	381799	161474	323692	150939
245.043	12.76	246.05	C6H15O8P	Glycerophosphoglycerol	655939	420049	596240	473943	110642	330465	519866	796777	437203	604505	860444	781277	629718	982857	801604	318656	744605	676558	634031	908110	763009	543872	662389	1.22862e+06	1.41438e+06	248313	958902	322783	673739	794250	422320	1.54367e+06	1.10394e+06	410042	1.32969e+06	382817
173.092	12.57	172.085	C7H12N2O3	Glycylproline	161613	199196	280369	220278	124347	167551	153720	177646	166762	256718	253131	243107	206956	331033	281296	178568	279741	260887	233062	249792	229553	201397	236608	349823	265952	124282	184229	156993	195630	262640	145017	306603	297776	153555	253410	182335
213.098	23.02	212.091	C8H12N4O3	Gly-His	2.34537e+06	2.21064e+06	2.1477e+06	1.98394e+06	2.45549e+06	2.13724e+06	2.30323e+06	1.78668e+06	2.04856e+06	2.14306e+06	1.98228e+06	1.51941e+06	1.94341e+06	1.78989e+06	1.77912e+06	2.38984e+06	2.20729e+06	1.4974e+06	2.09291e+06	1.65801e+06	1.66478e+06	2.12381e+06	1.89407e+06	1.0402e+06	2.20436e+06	2.20628e+06	1.95069e+06	2.54463e+06	2.13065e+06	1.94018e+06	2.21883e+06	1.73758e+06	1.83849e+06	2.43023e+06	1.72425e+06	2.08822e+06
260.125	12.93	259.117	C10H17N3O5	Gly-Pro-Ser	28810	20373.6	29271	32997.2	17553	13582.1	63158.7	60983.8	48331.3	101252	78759.9	60554.5	64569.2	107289	93337.5	61947.5	96261	77594.4	62215.4	85348.6	104242	76359	89142.5	4.91945e+06	2.6116e+06	367876	891493	141831	203383	186808	133168	253564	232140	128556	231185	126171
362.051	19.38	363.058	C10H14N5O8P	GMP	38133.6	33993.5	65672.9	48173.8	14874.6	42581.1	38708.9	107609	49967.3	97729.6	172081	224006	107751	233184	188795	55341	171396	197630	146567	332829	281595	129085	216026	521367	210471	35024.2	133709	43820.4	129789	166997	54592.2	336004	200052	63910.4	280987	112381
645.451	4.2	646.457	C35H67O8P	[GP (14:0/18:1)] 1-tetradecanoyl-2-(9Z-octadecenoyl)-sn-glycero-3-phosphate	1.12556e+06	607861	817018	476305	404841	674868	876415	1.94625e+06	886043	869647	1.92783e+06	1.85174e+06	904503	1.36377e+06	662950	1.20827e+06	814197	1.5113e+06	678511	787124	883055	886533	978363	1.13003e+06	306131	210205	530221	203479	147878	685260	17968.3	1.38136e+06	843360	293126	2.06172e+06	811630
383.219	7.3	382.212	C17H35O7P	[GP (14:0)] 1-tetradecanoyl-2-sn-glycero-3-phosphate	117541	173180	111764	91715.2	133239	80886.4	74190.1	162810	87235.9	84918.9	98844.7	115913	110584	74539	89023.2	155407	92809	97998.2	74487.5	66385.7	68361.7	77235.9	77461.3	73308.4	88602.1	90551.3	95987	100270	92396.4	94295.3	92858.3	92118.3	90547.2	89776.9	123880	95845.1
673.483	4.19	674.489	C37H71O8P	[GP (16:0/18:1)] 1-hexadecanoyl-2-(11Z-octadecenoyl)-sn-glycero-3-phosphate	2.18562e+06	1.32694e+06	2.10718e+06	1.08289e+06	959471	1.76975e+06	2.1361e+06	4.26524e+06	2.19884e+06	2.10643e+06	4.35154e+06	4.10764e+06	2.25092e+06	2.80723e+06	1.82108e+06	3.27381e+06	2.43273e+06	3.66205e+06	1.81881e+06	1.92949e+06	2.24716e+06	2.17562e+06	2.73605e+06	2.74327e+06	621482	657368	1.2977e+06	559225	394270	1.9002e+06	62185.7	4.06655e+06	2.58833e+06	976026	6.65737e+06	2.74087e+06
671.467	4.19	672.473	C37H69O8P	[GP (16:0/18:2)] 1-hexadecanoyl-2-(9Z,12Z-octadecadienoyl)-sn-glycero-3-phosphate	1.28344e+06	769107	954643	646072	544433	769273	956305	1.89061e+06	1.10002e+06	935764	1.98336e+06	1.88048e+06	881657	1.28868e+06	669182	1.35804e+06	974761	1.53325e+06	683932	766142	838111	946647	1.00689e+06	1.07751e+06	301323	295051	588362	240899	202225	730593	21986.8	1.41664e+06	875951	371992	2.40968e+06	951101
409.236	4.23	410.243	C19H39O7P	[GP (16:0)] 1-hexadecanoyl-2-sn-glycero-3-phosphate	819092	552858	702078	588271	437688	706296	851634	1.58826e+06	939975	765220	1.48739e+06	2.3089e+06	769897	920126	963251	978669	908073	1.06352e+06	846212	861276	739679	907262	949539	887328	356530	355927	602684	293966	257698	712327	181027	1.31262e+06	1.46529e+06	452906	3.81143e+06	984785
391.226	4.23	392.233	C19H37O6P	[GP (16:0)] 1-hexadecanoyl-sn-glycero-2,3-cyclic-phosphate	1.74104e+06	1.18132e+06	1.64347e+06	1.22084e+06	972677	1.49727e+06	1.85367e+06	3.37259e+06	1.88893e+06	1.80065e+06	3.27683e+06	3.21373e+06	1.5409e+06	2.01217e+06	1.70144e+06	2.16037e+06	2.05007e+06	2.37367e+06	1.64461e+06	1.93363e+06	1.47562e+06	1.67022e+06	2.2171e+06	1.97911e+06	724505	839288	1.32299e+06	636382	557719	1.56723e+06	153256	2.96782e+06	1.89064e+06	1.0367e+06	5.05315e+06	2.15422e+06
701.514	4.05	702.52	C39H75O8P	[GP (18:0/18:0)] 1-octadecanoyl-2-(9Z-octadecenoyl)-sn-glycero-3-phosphate	575261	376851	622712	393892	402180	671775	630899	1.48249e+06	652861	727836	1.5395e+06	1.45956e+06	632377	901530	647832	976797	335695	927747	511687	671163	543319	613492	909271	778241	218721	208561	410038	171232	153828	745311	26027.3	1.44988e+06	826700	299169	2.75056e+06	1.05587e+06
699.498	4.18	700.504	C39H73O8P	[GP (18:0/18:2)] 1-octadecanoyl-2-(9Z,12Z-octadecadienoyl)-sn-glycero-3-phosphate	1.4373e+06	883139	1.47153e+06	898820	804086	1.17925e+06	1.33217e+06	3.16323e+06	1.48348e+06	1.46522e+06	3.05991e+06	2.90017e+06	1.26434e+06	1.85847e+06	1.15452e+06	2.05119e+06	1.54876e+06	2.22681e+06	1.06654e+06	1.32486e+06	1.28807e+06	1.41697e+06	1.64863e+06	1.61406e+06	453992	529163	928603	396127	295792	1.20626e+06	46443.7	2.50224e+06	1.48924e+06	655271	4.57524e+06	1.75201e+06
437.268	3.89	438.275	C21H43O7P	[GP (18:0)] 1-octadecanoyl-2-sn-glycero-3-phosphate	1.35499e+06	857986	1.61514e+06	1.06403e+06	850570	664834	1.49237e+06	2.78812e+06	1.55662e+06	1.30721e+06	2.37807e+06	2.70364e+06	551973	1.61945e+06	1.25144e+06	1.44243e+06	1.53038e+06	1.3382e+06	1.10074e+06	1.20612e+06	428529	1.25888e+06	1.45349e+06	1.35691e+06	550037	586224	892680	440599	207128	1.41214e+06	118214	2.85856e+06	1.57418e+06	782879	3.9613e+06	1.59228e+06
695.466	4.18	696.473	C39H69O8P	[GP (18:2/18:2)] 1,2-di-(9Z,12Z-octadecadienoyl)-sn-glycero-3-phosphate	243027	165949	174310	138013	111467	153682	185281	333348	196914	228905	314976	366979	193893	248229	169059	245854	196099	201568	162861	180349	166024	243126	235039	214658	82789.6	100142	154163	83987.2	51957.5	225737	7945.39	351142	255047	127766	685488	295095
523.998	19.76	522.991	C10H16N5O14P3	GTP	797021	794187	283715	273494	492698	338484	308151	166670	202921	170834	96730.4	219580	423643	191232	200222	794320	225925	207282	560102	298512	279424	587861	377584	206148	383648	945244	279459	983217	375811	180193	1.05684e+06	32716.5	105278	932166	62289	468758
152.056	12.76	151.049	C5H5N5O	Guanine	4.17403e+06	2.66442e+06	6.39029e+06	5.01736e+06	2.47333e+06	3.70384e+06	4.2179e+06	7.3977e+06	5.20492e+06	7.09277e+06	11100000	8.09495e+06	4.90139e+06	13100000	11400000	5.07625e+06	13400000	8.03811e+06	3.94444e+06	8.35902e+06	8.19478e+06	3.19266e+06	6.69604e+06	7.52135e+06	7.81728e+06	1.7993e+06	5.89201e+06	2.84811e+06	6.08181e+06	5.37505e+06	2.63581e+06	10500000	7.3059e+06	3.11374e+06	8.80858e+06	2.65666e+06
284.098	12.78	283.092	C10H13N5O5	Guanosine	448787	282584	742160	771427	411731	605010	618738	1.2088e+06	835592	1.1991e+06	1.95435e+06	1.44384e+06	774027	2.28062e+06	1.95724e+06	855166	2.39799e+06	1.47496e+06	660158	1.41053e+06	1.51423e+06	509710	1.22086e+06	1.46543e+06	820115	268347	893869	420983	968344	944990	444488	1.72735e+06	1.35933e+06	489025	1.64549e+06	443300
542.067	14.26	541.061	C28H22NO4Cl3	GW 4064	1.37861e+06	1.11581e+06	1.41315e+06	1.28334e+06	644642	1.0247e+06	1.12349e+06	1.48934e+06	1.0234e+06	1.35079e+06	1.55451e+06	1.67845e+06	1.37354e+06	1.62579e+06	1.83893e+06	743830	1.50295e+06	1.35756e+06	1.60841e+06	1.89467e+06	1.7125e+06	1.18635e+06	1.59279e+06	2.23533e+06	2.06387e+06	852487	1.3703e+06	901057	1.64433e+06	1.28608e+06	992611	1.80014e+06	1.73109e+06	995605	1.45354e+06	1.28598e+06
101.071	22.5	100.064	C4H8N2O	Gyromitrin	1.26047e+06	1.34185e+06	1.06783e+06	1.10733e+06	1.34487e+06	1.17493e+06	1.32547e+06	907261	979836	1.02345e+06	629847	540122	968258	541382	478398	1.09364e+06	639319	498355	722832	374196	417402	813463	509583	177131	1.05888e+06	1.23027e+06	1.05137e+06	1.14871e+06	1.0374e+06	1.02825e+06	1.19322e+06	560126	762059	1.25899e+06	668788	1.06657e+06
314.195	10.84	313.189	C16H27NO5	Heliotrine	218501	176699	197515	195992	116787	183852	185407	912177	241740	197512	405152	511923	320466	305604	262730	209691	340414	404791	125053	173247	273609	178467	244826	279284	140241	87698.5	213748	113467	176268	199409	109728	243974	198163	147168	377598	213234
274.201	7.1	273.194	C14H27NO4	Heptanoylcarnitine	160563	278654	128763	211963	127905	113775	258361	98714.9	379110	267503	178276	355590	173848	245197	318430	88280.4	316721	118154	222642	325239	398571	292201	260999	560511	189574	107536	345694	80307.1	207981	294700	127223	199187	436722	184717	375867	247236
195.102	4.14	196.109	C9H16N3O2	Hercynine	1.13829e+06	729224	765975	561292	567977	844411	771766	1.8412e+06	1.22607e+06	1.12859e+06	1.75348e+06	2.07982e+06	1.10739e+06	2.40422e+06	1.10912e+06	1.59913e+06	1.33287e+06	2.94124e+06	752654	1.15165e+06	2.39515e+06	1.13613e+06	1.51503e+06	2.36129e+06	1.17223e+06	434198	1.09587e+06	452608	608802	1.28647e+06	254842	1.24504e+06	1.37747e+06	557186	2.04554e+06	1.09907e+06
239.238	4.12	240.245	C16H32O	Hexadecanal	426904	271007	407310	253255	208413	305085	367237	644668	351110	329443	588568	496917	257749	321582	277397	412750	344948	417596	230626	290966	233338	232942	340083	263882	160106	137694	210259	117224	110868	220928	22926.8	355794	251323	110495	571365	266912
117.091	4.74	116.084	C6H12O2	Hexanoic acid	1.39379e+06	1.75404e+06	1.53214e+06	1.22863e+06	1.72512e+06	1.43044e+06	1.67032e+06	3.45114e+06	1.63116e+06	1.64289e+06	2.82459e+06	2.45753e+06	2.16062e+06	2.98403e+06	1.48227e+06	2.03516e+06	1.44772e+06	2.45126e+06	1.34567e+06	1.92811e+06	1.89329e+06	1.37273e+06	1.85847e+06	2.26707e+06	1.52816e+06	1.01092e+06	1.49456e+06	1.08924e+06	1.31076e+06	1.73944e+06	1.03816e+06	1.56967e+06	1.60575e+06	1.18478e+06	2.44066e+06	2.08854e+06
102.128	16.17	101.12	C6H15N	Hexylamine	815067	553985	1.06949e+06	836160	420572	182685	343638	2.47853e+06	1.52061e+06	1.10656e+06	128058	840282	991174	2.03049e+06	1.76332e+06	2.11964e+06	844413	2.59888e+06	541057	886354	815269	593096	588286	2.30353e+06	202509	544574	546090	988758	1.27946e+06	1.66075e+06	616547	1.01271e+06	315993	821958	416341	915799
515.212	14.6	514.203	C21H34N6O5S2	His-Met-Met-Pro	5.74282e+06	2.9563e+06	4.40976e+06	3.27216e+06	887327	2.58841e+06	3.41834e+06	5.35075e+06	2.03176e+06	3.20594e+06	5.25798e+06	5.93044e+06	4.50682e+06	6.3259e+06	4.63791e+06	1.85227e+06	4.02106e+06	4.83898e+06	5.5458e+06	6.77405e+06	6.64465e+06	3.48022e+06	5.35233e+06	11000000	10700000	2.4731e+06	6.94721e+06	2.64621e+06	6.11394e+06	7.85371e+06	3.48626e+06	8.34669e+06	6.0159e+06	2.49182e+06	7.33799e+06	4.23656e+06
158.117	10.42	157.11	C8H15NO2	Homostachydrine	11400000	6.94392e+06	4.80294e+06	3.43542e+06	3.35477e+06	6.08135e+06	4.82363e+06	21500000	5.9923e+06	3.79014e+06	12900000	15200000	8.69162e+06	8.80058e+06	3.83985e+06	11600000	3.50694e+06	11100000	3.58511e+06	5.13514e+06	8.96145e+06	5.1382e+06	5.02874e+06	12700000	5.28652e+06	2.95071e+06	9.09542e+06	2.13814e+06	5.21281e+06	8.0072e+06	2.30095e+06	5.49623e+06	10600000	4.37799e+06	11500000	7.15032e+06
101.035	15.99	100.027	C3H4N2O2	Hydantoin	1.95348e+06	1.7005e+06	2.02977e+06	1.80768e+06	1.07714e+06	1.3575e+06	1.47006e+06	2.14449e+06	1.4234e+06	1.50907e+06	1.92458e+06	1.88065e+06	1.52095e+06	1.71253e+06	1.64173e+06	1.20296e+06	1.48802e+06	1.31918e+06	1.16004e+06	1.15072e+06	1.35684e+06	1.07391e+06	1.19303e+06	1.31842e+06	1.20437e+06	522151	892629	634598	819114	894481	137612	224274	171121	119198	201163	220935
248.149	12.6	247.142	C11H21NO5	Hydroxybutyrylcarnitine	115250	95665.9	113241	103085	112211	182949	108144	334270	180657	131568	269177	348931	153607	419565	160896	216939	157611	352245	88657.8	230037	212358	130759	190488	319307	92831.4	66307.5	130673	69305.2	116939	141333	75182.3	128112	154704	109136	201395	182730
142.122	7.18	141.115	C8H15NO	Hygrine	1.07816e+06	474909	478795	409088	469386	328608	268855	230513	306497	488130	433030	301308	346205	630823	696328	243635	692042	663303	665125	697869	615344	700891	720340	328415	1.04912e+06	456511	459454	317203	360180	409082	304014	348236	672005	334083	624324	632753
137.046	10.99	136.039	C5H4N4O	Hypoxanthine	1.48002e+06	978010	1.94386e+06	2.20787e+06	1.25061e+06	3.01658e+06	3.87503e+06	7.04075e+06	4.31165e+06	6.39356e+06	6.96927e+06	9.75454e+06	4.36049e+06	9.2135e+06	8.57628e+06	4.44139e+06	11500000	14600000	8.61324e+06	14500000	12100000	8.90653e+06	13700000	21400000	10100000	3.80577e+06	8.75054e+06	6.12047e+06	9.57647e+06	10400000	5.55617e+06	25800000	18800000	8.4596e+06	27300000	12100000
357.066	4.02	356.058	C17H18O4Cl2	IAA-94	0	0	0	0	0	0	0	0	0	0	0	0	0	0	0	0	0	0	0	0	0	0	0	0	0	0	0	0	0	0	0	0	0	0	0	0
205.123	4.11	206.131	C13H18O2	Ibuprofen	1.06317e+06	721505	960114	856371	606470	663961	608183	1.55023e+06	922371	1.13459e+06	1.63806e+06	1.48811e+06	889943	1.37264e+06	711684	1.15331e+06	910449	2.22839e+06	686976	875618	1.45369e+06	1.21797e+06	1.13275e+06	1.80504e+06	774459	315636	738945	382019	512547	865873	283732	1.07815e+06	938770	513305	1.60406e+06	977032
530.334	4.17	529.326	C28H43N5O5	Ile-Leu-Trp-Val	861822	216730	604456	840504	613350	1.02141e+06	850283	1.55976e+06	1.78473e+06	1.69827e+06	1.13842e+06	2.13071e+06	827779	1.16266e+06	2.49104e+06	863689	2.07497e+06	995023	591326	2.0397e+06	1.30918e+06	1.09685e+06	1.44868e+06	2.14885e+06	1.52021e+06	663805	917198	561233	1.20064e+06	1.41753e+06	523052	971594	1.08735e+06	843859	1.28767e+06	717720
548.29	5.09	547.283	C27H41N5O5S	Ile-Met-Trp-Val	527884	25400000	461543	269065	16300000	244684	20000000	14400000	201329	233258	6.2078e+06	5.78127e+06	7.24483e+06	218384	158855	22300000	125655	4.33711e+06	149155	146760	343720	190031	194076	580939	144362	522150	351016	174892	174988	204065	158126	254915	245945	148703	6.60952e+06	1.51129e+06
413.24	4.15	414.248	C19H34N4O6	Ile-Val-Pro-Ser	6.06113e+06	5.04397e+06	5.872e+06	3.57718e+06	3.44214e+06	4.11374e+06	4.78996e+06	8.3806e+06	4.84888e+06	4.76901e+06	9.2924e+06	8.20164e+06	7.39198e+06	9.97936e+06	3.84702e+06	10100000	4.96219e+06	13900000	4.42205e+06	4.74689e+06	10400000	7.16026e+06	6.77408e+06	9.78797e+06	6.0195e+06	2.45433e+06	5.11819e+06	3.32897e+06	3.79204e+06	5.74205e+06	1.6375e+06	10800000	6.80385e+06	3.68537e+06	10800000	7.33273e+06
135.081	7.39	134.073	C9H10O	Indan-1-ol	537034	489424	674692	304900	212445	699433	672602	632622	787235	726472	943735	881073	794337	708880	841987	808659	774787	972042	739320	781057	834808	687322	788395	809625	505499	464357	782878	651059	720353	746784	661066	788425	773985	699728	475471	696596
300.18	11.2	299.173	C15H25NO5	Indicine	435035	362700	364127	260092	308006	448829	218884	1.30852e+06	500929	1.2576e+06	1.07311e+06	2.0964e+06	370627	1.0471e+06	359243	478770	498709	1.1941e+06	224052	440335	438896	349393	467120	548159	364744	195105	504957	162611	332846	446184	168517	344781	596100	237019	787143	1.58531e+06
118.065	12.93	117.058	C8H7N	Indole	1.75802e+06	1.54109e+06	1.75222e+06	1.60387e+06	1.12077e+06	1.46876e+06	1.68155e+06	2.02961e+06	1.5784e+06	2.17207e+06	2.01852e+06	2.06101e+06	1.71285e+06	1.89034e+06	1.93365e+06	1.46457e+06	1.91624e+06	1.70702e+06	1.79465e+06	2.03877e+06	1.93806e+06	1.61033e+06	1.9048e+06	2.59355e+06	1.84745e+06	1.10642e+06	1.9581e+06	1.46452e+06	1.55066e+06	1.82233e+06	1.54417e+06	1.9551e+06	1.72279e+06	1.42642e+06	1.53052e+06	1.97274e+06
160.076	13.14	159.068	C10H9NO	Indole-3-acetaldehyde	98025.4	81780.1	91024.5	93273.9	37251.3	84326.4	116785	123323	93247.4	120776	113035	119234	101041	121447	141469	87355.6	114633	98393.3	113883	142442	133028	90728.4	119343	132916	93701.2	54043.9	119993	61202.2	88078	108420	101732	200285	150587	79770	151142	106259
176.07	10.82	175.063	C10H9NO2	Indole-3-acetate	1.02084e+06	883053	1.03378e+06	878677	572995	808922	876226	1.03142e+06	666592	1.04976e+06	1.18364e+06	1.2642e+06	844017	1.18122e+06	1.08489e+06	770649	955166	881731	896730	1.00662e+06	1.03053e+06	741964	776183	2.3414e+06	1.15566e+06	669253	1.05401e+06	743822	946050	1.07643e+06	900386	1.36101e+06	1.24447e+06	841611	1.11669e+06	800855
188.071	11.78	187.063	C11H9NO2	Indoleacrylicacid	5.0701e+06	3.9118e+06	5.10314e+06	3.97482e+06	1.83943e+06	3.18406e+06	4.05812e+06	7.22843e+06	3.96161e+06	5.29193e+06	6.74077e+06	7.00122e+06	4.87999e+06	7.52811e+06	6.27514e+06	3.15673e+06	5.49908e+06	5.51838e+06	5.54987e+06	6.80018e+06	6.84555e+06	4.30487e+06	5.73386e+06	8.62863e+06	8.77846e+06	3.28018e+06	6.96198e+06	3.66986e+06	6.37345e+06	6.56335e+06	4.92491e+06	12400000	10100000	4.62129e+06	9.66662e+06	5.0186e+06
206.081	13.18	205.074	C11H11NO3	Indolelactate	299113	244006	351252	342239	128488	259634	338834	463828	292928	443096	507441	435099	358922	479597	494487	254917	432257	359885	357839	501487	461084	315116	398592	548557	369609	179109	483743	215016	286616	493578	337997	827669	664924	300314	593480	375949
134.06	8.03	133.053	C8H7NO	Indoxyl	1.08056e+06	986224	1.0801e+06	1.02299e+06	522575	751915	1.10416e+06	1.17791e+06	835292	1.19958e+06	1.13224e+06	1.18693e+06	1.11093e+06	1.15252e+06	1.32593e+06	782331	831740	706107	983373	898458	819255	603884	761229	788427	1.38922e+06	897890	1.22705e+06	942832	1.32083e+06	1.11148e+06	990378	1.47113e+06	1.32312e+06	814804	1.1798e+06	920115
269.087	11	268.081	C10H12N4O5	Inosine	35817	20368.2	63392.8	74020.9	49507.1	117183	117912	246252	149085	223375	248930	375947	140165	366636	312188	162774	474819	611208	304157	507320	492740	332309	536079	884240	344451	116791	317795	203010	390781	430821	190695	970982	739602	326748	1.15798e+06	485808
330.208	5.07	331.215	C20H29NO3	Ipratropium	94185.1	38764.1	77045.4	60744.2	52523.8	87865	64283.1	139922	147774	136127	239252	186358	123207	188717	166041	108477	122073	233623	97393	241008	212604	128316	124630	288538	84643	33585.8	80671.7	55563.4	74489	104200	39898	132461	107294	59794.5	176546	118213
429.239	15.54	428.232	C25H28N6O	Irbesartan	357513	466018	396756	483978	662591	533842	449504	282298	425861	85003.8	62573.9	197505	367824	235944	238905	476602	278702	34248.3	328418	236045	259569	367555	326182	94592.2	234606	499807	327316	532530	365353	355155	458275	196576	265095	439419	203651	348034
190.05	7.07	189.043	C10H7NO3	Kynurenate	36700000	40800000	40500000	38900000	38500000	35300000	36800000	32800000	35100000	36000000	35500000	31000000	34600000	29500000	35900000	32200000	34900000	29600000	33900000	32600000	28100000	30900000	32400000	26000000	37900000	38200000	37000000	38400000	38600000	35100000	40400000	34100000	32700000	36100000	31500000	35100000
130.05	15.13	129.043	C5H7NO3	L-1-Pyrroline-3-hydroxy-5-carboxylate	71400000	62700000	69900000	63200000	39900000	63800000	65900000	79200000	64700000	54600000	69200000	92100000	72100000	86900000	81300000	57900000	81200000	56400000	74100000	80000000	83800000	67900000	76800000	84000000	82300000	49200000	77000000	55600000	79300000	93300000	63600000	93100000	85400000	63200000	91400000	72500000
162.076	11.04	161.069	C6H11NO4	L-2-Aminoadipate	245170	250634	267022	193833	166578	159366	180655	364774	187659	367733	483187	368051	258749	263603	215007	131625	283983	352763	136212	286117	270794	194637	238111	468571	310273	158161	221777	123308	216458	232989	126814	373298	484398	154234	451057	272971
988.764	19.37	987.759	C55H105NO13	Lactosylceramide(d18	2.10539e+06	1.6475e+06	2.01202e+06	1.74474e+06	991941	1.54259e+06	1.79736e+06	2.30795e+06	1.65559e+06	1.90506e+06	1.98305e+06	1.96401e+06	1.98923e+06	2.3995e+06	2.07386e+06	1.7784e+06	2.02783e+06	2.55412e+06	1.74216e+06	2.25419e+06	2.11403e+06	1.79207e+06	1.94422e+06	1.82543e+06	2.33018e+06	1.07577e+06	2.20984e+06	1.42321e+06	2.0825e+06	2.1261e+06	1.30035e+06	2.19964e+06	2.02573e+06	1.5076e+06	2.17679e+06	1.4606e+06
184.097	8.41	183.09	C9H13NO3	L-Adrenaline	1.66432e+06	1.67296e+06	1.89327e+06	1.85339e+06	1.36286e+06	2.24747e+06	2.31341e+06	2.14512e+06	2.05345e+06	2.05769e+06	2.43742e+06	3.54699e+06	2.89046e+06	2.06673e+06	3.10558e+06	1.80331e+06	2.88985e+06	2.96436e+06	3.06716e+06	4.08263e+06	3.40093e+06	2.4467e+06	3.09525e+06	4.55065e+06	2.7245e+06	2.14084e+06	2.49345e+06	2.23988e+06	3.22638e+06	2.90147e+06	2.75615e+06	3.25664e+06	3.02241e+06	2.47607e+06	2.79651e+06	2.79325e+06
276.155	16.78	275.148	C11H21N3O5	L-a-glutamyl-L-Lysine	138992	92213	131081	116573	17670.7	78917.1	99722.6	136025	82553	123181	178481	139037	111816	174435	133124	71819.1	178630	127086	110109	179841	177231	121879	162439	247053	184715	44259	148200	83199.5	160910	182874	82238.4	248395	240032	114866	254378	92165.1
175.119	26.24	174.112	C6H14N4O2	L-Arginine	28600000	20700000	24700000	19300000	14800000	21700000	29700000	33900000	26500000	37500000	39600000	47900000	34700000	38400000	36000000	24800000	36000000	36200000	32700000	37800000	38300000	29600000	37000000	63900000	25500000	13400000	23200000	15200000	20900000	23600000	12200000	26700000	25700000	14700000	23400000	25400000
132.03	19.39	133.038	C4H7NO4	L-Aspartate	169933	158085	243777	190613	91428.8	180795	167892	309166	202527	295698	420210	446481	319969	483571	416230	209384	393867	377656	388527	500820	462077	325732	427358	517786	458410	158637	348808	182044	371315	385815	212586	503345	427865	242251	477041	323329
162.112	13.41	161.105	C7H15NO3	L-Carnitine	29700000	23400000	31100000	28300000	12200000	22700000	25000000	39600000	23400000	33000000	41900000	39700000	27700000	45800000	38500000	19700000	35500000	32000000	29200000	38300000	35900000	23200000	33700000	48100000	39600000	16100000	35300000	17100000	29400000	36100000	17600000	43800000	32800000	17600000	35800000	22400000
203.139	12.87	202.132	C9H18N2O3	Leu-Ala	1.37026e+06	1.06773e+06	1.46744e+06	1.26875e+06	644328	1.01435e+06	986612	1.48458e+06	847395	1.17318e+06	1.52562e+06	1.51218e+06	1.01062e+06	1.4391e+06	1.22929e+06	622779	1.17328e+06	1.08803e+06	727734	1.09501e+06	1.04929e+06	576433	943209	1.29637e+06	1.00733e+06	364256	821495	376948	742462	822953	532508	989144	790736	414662	792407	478685
288.202	12.69	287.196	C12H25N5O3	Leu-Arg	224440	134874	220231	223977	80814.4	161751	212960	324600	217484	315688	359364	298698	194199	404364	264241	116166	163923	102872	23906.7	19185.5	68595.3	40446.9	19438.8	102230	408008	116690	296187	166070	253452	302847	174984	610919	478591	166833	419404	178212
362.155	12.91	361.149	C14H23N3O8	Leu-Asp-Asp	0	0	0	0	0	0	0	0	0	0	3562.12	0	0	0	0	0	7930.48	5812.86	5880.02	0	0	0	0	2.31694e+06	1.13156e+06	154076	355028	31966.2	60296.2	42213.7	29747.4	93385.7	58084.5	29923.9	75063.6	11217.4
317.212	4.22	318.219	C20H30O3	Leukotriene A4	2.2536e+06	1.68038e+06	1.47239e+06	837926	859206	1.14784e+06	1.31795e+06	3.75918e+06	1.83757e+06	1.66623e+06	3.38873e+06	3.60676e+06	2.4733e+06	4.10105e+06	1.41711e+06	3.84326e+06	1.92942e+06	6.93616e+06	1.41421e+06	1.58475e+06	4.28271e+06	2.48391e+06	2.59657e+06	3.94675e+06	1.90827e+06	685697	1.82942e+06	739374	973600	2.14335e+06	366804	2.36023e+06	2.49457e+06	859952	4.50103e+06	2.60458e+06
335.223	4.62	336.23	C20H32O4	Leukotriene B4	1.39972e+06	835325	1.27017e+06	473385	386929	317420	1.39178e+06	4.38066e+06	389747	1.05897e+06	3.81028e+06	2.70005e+06	1.25314e+06	4.33636e+06	636571	1.63251e+06	1.0232e+06	3.46286e+06	689373	394224	893351	439632	1.19841e+06	870945	757015	401376	454328	427368	283138	818590	268189	1.88921e+06	1.719e+06	539948	3.71065e+06	1.28733e+06
260.197	20.54	259.19	C12H25N3O3	Leu-Lys	1.22711e+06	1.10719e+06	1.09729e+06	1.01043e+06	586089	949775	992171	1.07273e+06	754626	1.20926e+06	1.26338e+06	1.57851e+06	1.20032e+06	1.60424e+06	1.15828e+06	979914	1.34618e+06	1.61501e+06	1.34981e+06	1.63277e+06	1.62725e+06	1.1758e+06	1.36596e+06	1.82149e+06	1.67997e+06	854005	1.38126e+06	884622	1.22595e+06	1.27137e+06	975684	866935	1.19494e+06	970676	1.1568e+06	1.31949e+06
375.223	19.13	374.217	C16H30N4O6	Leu-Lys-Asp	581355	546546	282371	188667	313286	286537	252932	3444.83	104415	11763.1	0	27341.8	379041	0	0	545726	83430	306055	581228	302255	450309	721264	389011	104904	321934	561888	67001.4	627383	330755	16254.9	745490	0	0	760175	0	551304
357.249	22.08	356.242	C17H32N4O4	Leu-Lys-Pro	194639	163776	218943	191653	91289.7	167242	187820	282387	171314	234957	254958	171473	216251	196498	174711	173536	248862	142818	199063	93780.7	129231	195810	154088	68243.5	424531	163669	330114	179278	303042	346597	226479	348099	345287	243409	366503	298587
229.155	10.25	228.147	C11H20N2O3	Leu-Pro	309073	200527	241094	223935	103126	187032	187565	348200	206438	210156	346044	340230	337643	243460	260490	178228	265996	344301	190490	270874	272211	180104	248063	340279	304014	168943	313243	178037	268957	245053	149546	378250	289644	200070	388959	228556
330.203	7.27	329.195	C15H27N3O5	Leu-Thr-Pro	116130	144545	152332	134383	178493	178096	127950	126632	128874	163421	131195	149056	153873	129147	174223	107628	144695	90734.9	97409.6	93615.1	80775.1	93320.2	90884	85605.5	119188	187338	111650	130927	136055	123580	167489	127841	147320	110854	114515	157755
504.261	7.84	503.253	C28H33N5O4	Leu-Trp-Trp	313568	12000000	308139	122109	7.83826e+06	150851	8.39358e+06	17100000	120535	158708	4.86651e+06	5.44532e+06	4.07838e+06	356996	100585	17800000	121216	3.42434e+06	84953.9	135185	256571	151922	148383	414130	104057	260121	176998	110086	96502.8	178564	78199.7	262780	188171	97307.4	5.73805e+06	949340
231.171	7.29	230.163	C11H22N2O3	Leu-Val	160428	138817	121001	117408	76441	73446.1	231473	189139	59135.5	64729.8	102333	129720	164484	52225.2	58062.7	275195	83806.2	156707	52592.8	60241.5	71356	90612.3	50742.4	97862.1	62653.4	39798.8	71657	69914.9	65218.7	63576.9	44418.1	77943.2	104351	71105.9	91293.1	82243.4
171.113	16.49	170.106	C8H14N2O2	Levetiracetam	6.29396e+06	6.33988e+06	5.73977e+06	6.01529e+06	6.50118e+06	6.10213e+06	6.19814e+06	5.26859e+06	5.19176e+06	5.19871e+06	5.10486e+06	4.38848e+06	6.07484e+06	4.64173e+06	4.71903e+06	6.85031e+06	5.48947e+06	4.55539e+06	5.73837e+06	4.59469e+06	1.70359e+06	5.85024e+06	5.18397e+06	877898	5.57688e+06	6.31748e+06	5.66975e+06	6.98e+06	5.76725e+06	5.59819e+06	6.2047e+06	4.74633e+06	4.99618e+06	6.41753e+06	4.64351e+06	5.82053e+06
148.06	14.57	147.053	C5H9NO4	L-Glutamate	34600000	30000000	36900000	34800000	20700000	30100000	30000000	41400000	28800000	37000000	46200000	42400000	32900000	43900000	41000000	27300000	39900000	38800000	34100000	40300000	40000000	30800000	36000000	45400000	44200000	26000000	41300000	27900000	40000000	45000000	28900000	51000000	45200000	30100000	49100000	34300000
132.065	15.83	131.058	C5H9NO3	L-Glutamate 5-semialdehyde	821092	795504	851163	807201	546004	880373	919220	935122	991161	1.03035e+06	851322	964331	1.05494e+06	937230	994185	828818	905169	667881	970464	867171	894563	1.02022e+06	804391	769248	909942	625079	795414	633166	740067	775377	792339	880342	836240	776051	789976	759965
147.076	15.21	146.069	C5H10N2O3	L-Glutamine	31200000	27000000	31500000	28900000	18900000	29500000	28500000	35400000	28000000	24500000	31300000	41200000	32000000	38500000	36000000	27600000	39000000	25900000	34300000	36500000	37100000	30800000	35300000	40800000	34500000	23000000	36100000	24800000	35900000	46100000	27300000	41000000	38300000	28500000	42100000	35200000
156.077	15.43	155.069	C6H9N3O2	L-Histidine	3.4186e+06	2.80742e+06	3.00941e+06	2.79149e+06	1.93544e+06	2.52407e+06	2.45743e+06	2.68296e+06	2.05193e+06	1.633e+06	1.86525e+06	2.65317e+06	2.17123e+06	1.94429e+06	2.0425e+06	1.91795e+06	2.25388e+06	1.26478e+06	1.52969e+06	1.3297e+06	1.44428e+06	1.31655e+06	1.40873e+06	1.21448e+06	1.08397e+06	714025	1.01493e+06	975497	1.10338e+06	1.04648e+06	847093	1.06227e+06	1.7306e+06	701613	1.09681e+06	984530
248.112	14.13	247.106	C10H17NO6	Linamarin	9673.41	3775.24	8144.32	0	9231.39	1766.08	41163.5	11800.9	29998	90922.2	14556.1	60735.9	29192.5	34473.1	58667.1	18868.3	21653	48279.3	19992.2	42672.8	30820.3	21823.5	7830.46	18100000	9.6589e+06	1.50802e+06	3.46407e+06	342186	585695	477118	293032	670030	541029	319735	632190	343685
281.247	4.19	280.24	C18H32O2	Linoleate	2.03836e+06	1.66559e+06	1.33453e+06	1.1986e+06	958201	981094	1.1128e+06	1.06991e+06	1.50297e+06	1.0925e+06	1.69601e+06	1.79838e+06	1.78114e+06	2.74338e+06	1.06643e+06	1.79752e+06	1.24109e+06	3.23436e+06	1.08568e+06	1.17104e+06	2.13346e+06	1.61051e+06	1.55352e+06	1.48203e+06	1.62628e+06	1.08035e+06	1.51296e+06	1.18753e+06	1.18133e+06	1.31246e+06	836841	1.307e+06	1.55037e+06	1.1201e+06	1.91893e+06	1.76756e+06
132.102	11.39	131.095	C6H13NO2	L-Leucine	13200000	10800000	13800000	10600000	6.00331e+06	9.94194e+06	11400000	18600000	10700000	16200000	17900000	21100000	13000000	18300000	17800000	9.8363e+06	15100000	15500000	13700000	17100000	17500000	11600000	14400000	24300000	18100000	7.81129e+06	16400000	9.00872e+06	15000000	15800000	12400000	25500000	21300000	11200000	21700000	15000000
267.145	7.17	266.138	C12H18N4O3	L-lysine-p-nitroanilide	731170	857476	1.14906e+06	1.03588e+06	1.87287e+06	1.67592e+06	764834	765887	875678	1.03063e+06	877199	1.60802e+06	1.60078e+06	1.53942e+06	1.66372e+06	1.60578e+06	1.67579e+06	1.45581e+06	1.47442e+06	1.53664e+06	1.43941e+06	1.47786e+06	1.58583e+06	1.44773e+06	755628	1.70163e+06	768531	1.79739e+06	962093	815921	1.84448e+06	705806	765547	1.32334e+06	767877	1.74075e+06
166.054	13.23	165.046	C5H11NO3S	L-Methionine S-oxide	2.17141e+06	1.59724e+06	2.29798e+06	1.94846e+06	525196	1.83936e+06	2.19749e+06	3.71116e+06	2.2367e+06	3.39106e+06	3.29646e+06	4.23074e+06	2.88154e+06	3.85537e+06	3.90567e+06	1.5867e+06	3.40167e+06	3.31198e+06	3.07587e+06	4.17674e+06	4.04292e+06	2.78168e+06	3.08151e+06	6.445e+06	2.6769e+06	964283	2.87769e+06	1.14117e+06	1.95759e+06	2.56607e+06	1.84773e+06	5.24457e+06	3.75244e+06	1.78146e+06	3.9205e+06	2.28934e+06
248.166	4.15	249.173	C15H23NO2	Lophocerine	189247	116313	141476	155198	70755.2	142173	114096	302426	218657	149623	290339	315089	175990	296711	169074	183856	244069	373721	133043	165985	419936	233042	263344	407077	201854	83747.6	190117	88495.7	116319	190461	55604.5	195322	162120	116895	320400	145598
262.128	13.02	261.121	C11H19NO6	Lotaustralin	169089	180876	199963	163517	126561	152521	160674	215865	178367	193718	241586	273637	192430	231404	243079	177871	217024	214232	157556	198355	186441	174587	197980	688296	334856	130648	251620	138632	181660	190799	118082	189044	191461	143210	190567	158587
435.252	4.2	436.259	C21H41O7P	LPA(0:0/18:1(9Z))	1.40138e+06	894788	1.28874e+06	882510	730408	994531	1.15474e+06	2.01263e+06	1.23541e+06	1.17617e+06	2.16723e+06	1.96153e+06	934438	1.28448e+06	1.16403e+06	1.42e+06	1.23401e+06	1.31262e+06	966861	994899	787017	967284	1.20645e+06	1.10799e+06	493577	484498	793214	360268	357992	920160	289084	1.80978e+06	1.0748e+06	541033	2.82196e+06	1.14991e+06
166.086	10.28	165.079	C9H11NO2	L-Phenylalanine	15400000	11400000	15600000	12400000	6.40905e+06	11700000	13000000	20000000	12700000	18700000	21600000	25400000	15400000	21900000	20800000	10200000	17800000	18500000	16900000	21400000	22600000	14200000	18200000	33100000	22700000	9.67764e+06	20400000	11100000	18500000	20100000	13900000	31700000	25800000	13600000	26700000	17600000
130.086	24.82	129.079	C6H11NO2	L-Pipecolate	4.31987e+06	3.91413e+06	4.62884e+06	3.858e+06	3.65951e+06	4.11712e+06	4.46421e+06	4.69452e+06	4.48232e+06	4.25507e+06	4.58184e+06	5.17933e+06	4.78334e+06	6.0624e+06	4.22745e+06	4.50107e+06	5.17203e+06	4.74768e+06	5.02027e+06	4.00634e+06	4.98279e+06	4.6148e+06	4.97985e+06	5.18002e+06	4.47886e+06	3.82428e+06	4.55349e+06	4.03055e+06	4.50208e+06	4.8773e+06	4.33604e+06	4.74175e+06	5.28079e+06	4.27686e+06	4.56347e+06	5.12465e+06
116.071	12.91	115.063	C5H9NO2	L-Proline	140000000	111000000	139000000	124000000	65500000	104000000	124000000	203000000	121000000	169000000	208000000	208000000	144000000	186000000	190000000	108000000	185000000	170000000	156000000	203000000	190000000	136000000	176000000	236000000	241000000	107000000	199000000	115000000	175000000	192000000	133000000	284000000	251000000	132000000	249000000	144000000
115.087	10.62	114.079	C5H10N2O	L-proline amide	176276	131355	242870	155717	138446	153800	147078	196235	156101	203430	194153	218066	157388	224257	183520	152979	168920	185163	275351	197129	197621	184107	194138	280576	227808	166688	236990	174182	238493	235949	215179	377717	352486	213945	342018	189124
106.05	15.86	105.043	C3H7NO3	L-Serine	3.97326e+06	3.31766e+06	4.12623e+06	3.73169e+06	1.93344e+06	3.46437e+06	3.37496e+06	4.39535e+06	3.16358e+06	3.71278e+06	3.95965e+06	4.34748e+06	3.88499e+06	3.89259e+06	3.86335e+06	3.0424e+06	3.70835e+06	3.15632e+06	3.93159e+06	3.89467e+06	3.93712e+06	3.24365e+06	3.66757e+06	4.3167e+06	5.40716e+06	2.72622e+06	4.81474e+06	3.00916e+06	4.50559e+06	5.79622e+06	3.79769e+06	5.11324e+06	4.96163e+06	3.35905e+06	4.83487e+06	4.15892e+06
134.027	8.15	133.02	C4H7NO2S	L-thiazolidine-4-carboxylate	259677	396814	868461	976251	569211	1.26751e+06	1.03239e+06	1.36055e+06	1.59992e+06	2.58016e+06	3.6162e+06	4.57029e+06	2.25892e+06	3.28038e+06	4.68475e+06	1.88203e+06	5.11336e+06	4.2921e+06	4.41265e+06	7.09697e+06	6.29431e+06	5.06295e+06	7.51832e+06	11800000	1.46692e+06	871874	2.1588e+06	1.54521e+06	3.19026e+06	3.61484e+06	1.54412e+06	3.23192e+06	2.92961e+06	2.19244e+06	3.78533e+06	3.31607e+06
120.065	7.32	119.058	C4H9NO3	L-Threonine	31300.8	42369.6	62380.2	90072.3	43448.4	76092.8	80293.4	70620.6	63750.9	99353.9	140856	182007	169228	138838	193333	114691	238685	534780	317655	470726	383452	284038	405361	534610	62247.9	65137.1	67921	75439.4	95817.3	100132	116375	97595.2	98955.2	105270	73921	152940
205.097	11.79	204.09	C11H12N2O2	L-Tryptophan	1.52612e+06	1.1736e+06	1.56396e+06	1.18255e+06	581652	1.00406e+06	1.19264e+06	2.24032e+06	1.19591e+06	1.66329e+06	2.17571e+06	2.25664e+06	1.49037e+06	2.25521e+06	1.93576e+06	970635	1.72674e+06	1.7198e+06	1.61809e+06	2.09912e+06	2.20043e+06	1.34154e+06	1.85075e+06	2.74578e+06	2.68309e+06	962105	2.15602e+06	1.09459e+06	1.98758e+06	2.13622e+06	1.48509e+06	3.83229e+06	3.26258e+06	1.46764e+06	3.1528e+06	1.63531e+06
182.081	13.12	181.074	C9H11NO3	L-Tyrosine	18000000	13900000	20600000	17900000	4.66791e+06	15200000	18300000	27200000	16500000	22600000	28000000	28000000	20400000	26500000	26200000	14900000	23700000	22500000	22400000	27800000	27100000	17100000	23100000	33000000	21000000	9.27384e+06	25700000	10300000	16800000	27000000	18400000	41300000	34700000	16700000	35700000	21300000
338.181	15.64	337.175	C15H23N5O4	L-Tyrosyl-L-arginine	443549	273320	251256	184138	92032.4	95727.4	170445	175917	77201.5	26340.3	6283.36	10951.1	3267.72	0	0	1667.52	0	0	0	0	0	0	0	5615.48	383789	107309	157254	57461.3	48903.9	48356.8	65345.4	56168.6	72767.8	13235.1	14321.6	1574.21
208.169	7.18	207.162	C13H21NO	Luciduline	385358	428678	392472	297537	292437	271491	320313	345216	326350	321576	324243	243720	253931	286274	311848	240055	261272	225636	212177	223747	218275	202865	224305	186899	293113	325339	359414	323496	327097	270613	333122	347881	267214	313341	190468	262728
336.087	14.63	335.079	C19H13NO5	(+)-Luguine	2.17829e+06	1.77242e+06	1.84275e+06	1.64105e+06	1.05212e+06	1.57351e+06	1.56803e+06	1.86905e+06	1.45939e+06	1.72141e+06	2.035e+06	2.12237e+06	1.89117e+06	2.15861e+06	2.01045e+06	1.40658e+06	2.1376e+06	2.07587e+06	1.91605e+06	2.173e+06	2.14313e+06	1.76146e+06	2.10996e+06	2.37386e+06	2.33552e+06	1.41345e+06	1.93004e+06	1.64632e+06	2.27689e+06	2.43709e+06	1.43738e+06	1.81769e+06	2.05726e+06	1.60414e+06	2.02098e+06	1.91217e+06
204.135	16.82	203.127	C8H17N3O3	Lys-Gly	131225	104528	140672	125793	62294.8	107323	119711	112201	86923	95417.7	141593	103269	125363	118232	124734	91194.5	125061	96678.5	114502	154354	145839	111268	146095	153230	145252	62854.3	103245	81941.2	145534	115359	86861.1	142913	161556	97254.3	179422	98192.6
431.31	4.15	430.302	C18H38N8O4	Lys-Lys-Arg	1.4878e+06	1.40012e+06	1.21181e+06	1.08324e+06	880911	916655	1.23249e+06	1.66858e+06	1.35829e+06	1.18357e+06	1.55315e+06	1.28855e+06	1.73057e+06	1.40735e+06	1.16945e+06	1.55018e+06	1.21677e+06	1.50517e+06	966857	1.24215e+06	1.50137e+06	1.42556e+06	1.48486e+06	1.30144e+06	1.2559e+06	883467	1.29589e+06	857372	1.02327e+06	1.01135e+06	626594	1.99993e+06	1.46479e+06	899015	1.38968e+06	1.16622e+06
406.248	4.14	405.241	C17H35N5O4S	Lys-Lys-Met	5.75636e+06	6.06684e+06	6.62301e+06	5.20755e+06	4.6618e+06	4.95472e+06	7.22842e+06	9.37352e+06	5.3284e+06	6.4074e+06	9.41956e+06	8.52899e+06	6.56666e+06	9.32173e+06	5.17707e+06	6.99582e+06	6.18735e+06	9.80548e+06	5.46284e+06	5.76287e+06	8.49598e+06	7.09409e+06	5.9628e+06	8.02794e+06	4.98669e+06	4.13554e+06	6.06003e+06	3.8767e+06	4.6788e+06	5.5553e+06	3.16564e+06	8.12581e+06	7.25979e+06	4.78083e+06	8.25881e+06	6.62509e+06
576.403	4.11	575.395	C30H58NO7P	LysoPC(22:2(13Z,16Z))	4.87855e+06	7.03672e+06	6.98698e+06	3.47025e+06	4.79851e+06	2.66131e+06	3.76456e+06	3.18278e+06	2.36689e+06	2.7309e+06	8.67645e+06	4.16276e+06	7.70669e+06	6.34063e+06	1.41539e+06	8.76457e+06	3.32252e+06	10400000	3.65738e+06	2.74712e+06	6.70098e+06	4.5631e+06	5.0638e+06	14600000	24300000	7.14975e+06	10100000	3.74756e+06	2.4453e+06	4.26983e+06	5.89797e+06	7.47227e+06	3.31765e+06	2.8139e+06	7.27734e+06	7.08424e+06
500.277	7.24	499.27	C25H42NO7P	LysoPE(0:0/20:5(5Z,8Z,11Z,14Z,17Z))	138435	185376	189658	118248	82933.7	60406.4	110746	142270	84159.2	60507.1	50058.4	24113.4	38823.2	62758.9	31457.7	35360.6	43964.2	20204.4	25900.4	25791.3	23584.7	25177.5	24785.3	19317.9	127677	88575.8	114040	84668.5	125350	91773	84471.2	87035.6	80653.9	60213.8	80604.8	42088
528.31	4.58	529.317	C27H48NO7P	LysoPE(0:0/22:4(7Z,10Z,13Z,16Z))	312661	225790	290890	125246	49315.3	39257.3	49760.3	158818	52936.4	42007.2	102927	71923.9	26694.4	57123.3	17343	44489.6	41373	60346.9	7383.06	16348	27753	12920.8	18047	26024.2	93560.9	35162.4	96732.3	29287.1	51177.9	43437.7	8284.78	39987.3	27412.3	8613.91	63932.2	13053.2
526.294	4.61	527.301	C27H46NO7P	LysoPE(0:0/22:5(4Z,7Z,10Z,13Z,16Z))	743319	553924	837156	408575	154229	98023.8	149066	518658	159966	116333	239399	190084	67588.9	179222	55241.6	96614.2	109606	177717	26433.9	56019.1	92512.3	33596.3	62106.4	93878.1	269677	101121	298074	95986.2	163488	126555	32618.3	137022	79654.5	32474.7	174735	35987
524.278	4.63	525.286	C27H44NO7P	LysoPE(0:0/22:6(4Z,7Z,10Z,13Z,16Z,19Z))	875278	671887	1.07929e+06	586809	278101	181453	281141	797361	284506	221329	385033	277127	129720	278936	112000	191453	192298	289344	84314.9	133208	161691	100716	140732	191074	442968	181494	486393	188689	325394	261857	94059.7	281377	172468	96160.8	355317	125732
579.295	3.87	580.301	C30H40N6O6	Lys-Phe-Thr-Trp	296767	213334	328011	239128	207253	274829	322135	590793	341214	326449	626692	465861	166981	254684	241785	289166	271580	207226	151697	218752	140672	172354	258847	187440	54593.5	107707	139607	78914.3	66797.3	208583	18431.2	375737	217354	116101	701094	208947
393.25	4.68	392.242	C20H32N4O4	Lys-Phe-Val	17000000	21100000	18700000	12600000	20900000	15200000	18700000	47000000	18200000	20500000	35400000	33800000	23700000	40800000	16700000	29000000	23600000	39000000	13200000	18500000	25100000	17900000	21800000	26800000	14900000	9.75148e+06	19300000	11800000	17100000	23800000	10600000	20200000	19100000	13200000	35000000	30900000
422.224	16.45	421.217	C16H31N5O8	Lys-Thr-Ser-Ser	222104	138666	208021	168330	49082.2	122332	153651	209684	150269	128664	223360	205639	168187	214212	228041	128141	201372	124918	168101	181868	219379	99616.6	204912	157297	351782	81217.5	236387	104287	220285	229583	119957	297005	259539	100975	261651	132651
98.0239	8.44	97.0164	C4H3NO2	Maleimide	136606	157101	160033	160237	120759	168678	168185	164943	145753	167588	204335	250863	240046	211021	221303	162465	194258	248972	266637	331147	285085	210587	266435	394280	217259	175446	204831	210419	176500	235104	225929	253083	204427	202136	199085	238271
217.144	4.21	216.137	C12H16N4	me-iP	1.23052e+06	1.745e+06	714268	1.15339e+06	737258	1.31966e+06	1.01961e+06	2.31908e+06	1.52297e+06	1.18225e+06	1.92814e+06	2.44601e+06	1.94448e+06	1.3388e+06	1.09222e+06	1.62086e+06	1.02275e+06	1.29978e+06	1.3678e+06	1.36008e+06	1.64285e+06	1.85936e+06	1.26789e+06	2.08469e+06	1.63605e+06	938509	2.22224e+06	739002	1.20921e+06	2.07081e+06	885437	1.17249e+06	1.70908e+06	1.7843e+06	2.05764e+06	1.11642e+06
337.016	11	338.023	C8H8HgO2	mercuriphenyl acetate	0	0	923.032	2454.95	0	7033.28	11191.8	33231.5	12992.4	28001.5	30464.3	62531.7	14420.4	57092.4	50545.7	15766.2	86428.6	140995	66032.9	148423	106169	59335	148878	298282	73213.1	13430.2	57188.2	31429.9	70403.3	81753.5	28882.9	373560	248162	64474.3	454955	115495
212.128	7.27	211.121	C11H17NO3	Mescaline	150323	110431	222516	137302	229289	227526	122866	195795	210863	219989	257112	137397	232031	258835	214171	246784	242292	257050	210896	228486	222779	213342	231286	231694	187465	195536	211335	87408.6	106512	205288	212913	131256	125233	218373	195131	226568
402.144	12.63	401.137	C15H23N5O6S	Met-Asp-His	100140	86679.4	121763	87495.5	54779.4	57649.3	90717.3	124837	68347.3	109259	124478	127870	130677	129207	119378	70187.9	120264	92497.4	192499	208704	149692	134433	150931	2.23684e+06	1.43665e+06	332391	565533	185276	275002	240377	243968	374501	266661	216032	276260	169775
222.112	18.04	221.105	C12H15NO3	Metaxalone	1.18993e+06	1.39446e+06	726621	763068	1.68736e+06	1.11659e+06	958474	290145	533497	321141	500965	245581	935065	310329	284955	1.6817e+06	469290	965358	1.04963e+06	312619	630536	1.21872e+06	754780	188599	595814	1.47546e+06	443166	1.49103e+06	815781	736969	1.14273e+06	116802	227685	1.24505e+06	222646	1.23333e+06
356.076	18.08	355.069	C11H21N3O4S3	Met-Cys-Cys	10671.9	11851.5	14636.7	32360	10112.2	31878.4	28187.8	43607.4	23487.7	40482.6	74059.8	83154.7	67506.3	73364.5	70674.3	48112	87341.6	134505	99384.6	127353	139305	110893	129900	138945	27051.2	14500.3	22529.1	13716.5	29500.5	28822.4	9584.26	15410.5	25833.7	15544	43322.2	37503.2
125.071	22.48	124.064	C6H8N2O	Methylimidazole acetaldehyde	1.38323e+06	1.40202e+06	1.394e+06	1.16236e+06	1.45805e+06	1.36712e+06	1.38298e+06	1.08897e+06	1.22025e+06	1.13664e+06	934012	753278	1.14076e+06	792365	714529	1.36697e+06	940183	708636	968557	554827	656997	1.03859e+06	737476	369498	1.32806e+06	1.33679e+06	1.25964e+06	1.39335e+06	1.23773e+06	1.24687e+06	1.35078e+06	827660	1.06351e+06	1.41303e+06	964969	1.25351e+06
141.066	9.25	140.059	C6H8N2O2	Methylimidazoleacetic acid	649167	671840	751438	676510	651032	674034	698663	814043	697143	888064	939781	761498	739776	886780	876793	555829	847485	748085	678406	781595	638562	723888	720483	912194	885072	411595	876502	582014	827969	826699	692899	1.01968e+06	971984	607484	925814	646820
268.19	7.33	267.183	C15H25NO3	Metoprolol	119575	94260.3	89820.5	82432.2	79519.4	103229	67230	161991	121666	87199.5	165816	185188	117735	49111.4	97788.5	173085	87233.3	288261	65229.8	96303.5	125098	79858.5	110812	146379	121873	62177.2	128491	66348.6	88893.2	128965	60117.5	88759.4	146234	72000.8	175246	131898
366.132	12.07	365.126	C13H23N3O7S	Met-Thr-Asp	21270.6	18317	26566	23108.8	15828.3	18103.4	25626.8	35592.1	24320.2	26345.6	41509.6	43998.8	38410.3	50781.9	52951.4	37313.2	37826	38285.6	101976	126306	116589	73925	116541	156221	108519	81777.8	95803.2	92069.3	117646	91878.9	120555	243242	171819	137757	178763	133938
147.113	24.84	146.106	C6H14N2O2	mildronate	908822	652963	973505	807946	535202	698082	934231	1.09436e+06	980479	1.72067e+06	1.19907e+06	1.80096e+06	1.24999e+06	2.17788e+06	1.57684e+06	662370	1.46284e+06	1.12873e+06	1.45811e+06	1.68335e+06	1.53693e+06	1.10334e+06	1.45251e+06	2.6237e+06	1.03731e+06	625874	1.0995e+06	822033	997445	1.05589e+06	1.08226e+06	2.03287e+06	1.61331e+06	820101	1.20205e+06	1.17408e+06
394.004	14.04	395.012	C10H14N5O6PS2	Molybdopterin	504083	434613	456231	491563	437445	387533	373087	556857	503944	526991	532936	345483	273220	502469	477757	399287	421923	318529	241759	165626	197657	284593	177289	158659	712167	312961	532405	318164	298952	460767	234161	562683	465488	280052	581782	258041
313.181	4.15	314.188	C20H26O3	momilactone A	388038	336400	310592	189454	151807	210384	198735	555052	252164	326923	617531	545496	277631	404674	191015	369365	224315	693060	185508	209379	533074	263281	377364	419780	243627	122218	206471	143697	134462	264950	93184.8	306518	265061	129734	494942	275576
506.347	12.9	505.34	C29H47NO6	Mycinamicin VIII	141247	125685	149860	144325	106482	123497	145651	211392	134248	194884	205785	273311	184830	163800	219489	147678	228550	221943	217580	287626	281076	194255	277766	363191	293158	166790	237061	156495	256832	238830	194282	353212	323113	189658	287382	222428
204.086	15.02	203.079	C8H13NO5	N2-Acetyl-L-aminoadipate	5.18612e+06	4.07712e+06	5.52325e+06	4.47171e+06	2.12781e+06	3.56266e+06	4.31043e+06	6.39872e+06	4.04976e+06	5.01253e+06	6.016e+06	6.28218e+06	4.45606e+06	7.01851e+06	5.65605e+06	3.0609e+06	5179416	4.40682e+06	4.80071e+06	5.65768e+06	5.43108e+06	3.68367e+06	4.54006e+06	6.07973e+06	7.93371e+06	3.50885e+06	6.62251e+06	3.67116e+06	6.60333e+06	6.57785e+06	4.82782e+06	10200000	8.27735e+06	4.53177e+06	9.12828e+06	4.83325e+06
282.038	15.05	283.046	C8H14NO8P	N2-Acetyl-L-aminoadipyl-delta-phosphate	2.10851e+06	1.89606e+06	2.20199e+06	2.04295e+06	1.81597e+06	1.71786e+06	1.754e+06	2.36153e+06	1.84927e+06	1.96808e+06	2.29706e+06	2.21938e+06	1.68118e+06	2.36227e+06	2.00973e+06	1.32167e+06	1.74408e+06	1.50238e+06	1.61101e+06	1.79716e+06	1.78254e+06	1.14013e+06	1.37135e+06	1.8846e+06	3.37949e+06	1.62814e+06	2.59223e+06	1.71284e+06	2.45767e+06	2.60051e+06	1.77573e+06	3.50136e+06	2.84128e+06	1.76483e+06	3.22181e+06	1.73882e+06
187.144	16.73	186.137	C9H18N2O2	N-(3-acetamidopropyl)-4-aminobutanal	415624	431270	585080	249480	421507	334200	319928	278383	388883	303879	290667	393881	511078	535212	205876	521303	381988	672840	410998	254829	400175	362514	291210	383755	396706	358763	254398	470137	424086	387147	358081	390513	562112	423453	336012	575799
260.149	10.57	259.142	C12H21NO5	N-(3-oxooctanoyl)-L-homoserine	221553	410418	422891	412960	288829	517208	441015	1.03895e+06	504782	447337	694075	954031	533232	1.3074e+06	455357	567726	517916	695175	287507	545109	554037	311861	452990	867990	388683	247903	518658	232103	399597	443686	177433	465484	539050	365892	726048	373679
336.14	16.01	335.133	C12H21N3O8	N4-(Acetyl-beta-D-glucosaminyl)asparagine	106284	93208	102882	94500.9	22040.2	61046.7	100595	147688	82015.5	131041	74481.5	133701	44792.3	94183.4	58050.4	21154.4	39710.5	19140.7	56248.8	55376.2	52332.8	36065.8	33548	171730	193155	60657.7	143981	62746.6	103809	99383.7	66386.7	183627	147590	51129.3	129429	61047.5
209.081	3.91	210.088	C5H15N4O3P	N4-Phosphoagmatine	471159	273647	419265	269783	173952	341280	178050	428339	408789	299686	725956	659780	381499	554519	315923	382797	310354	1.03848e+06	240722	328642	535502	422230	406246	465728	182999	163720	236853	223044	279052	355553	171285	394595	361460	220610	789419	312019
189.16	22.33	188.152	C9H20N2O2	N6,N6,N6-Trimethyl-L-lysine	749079	611421	757580	542033	333636	554717	826241	1.1911e+06	771255	2.35018e+06	1.15018e+06	1.8932e+06	984970	1.0861e+06	943276	705888	1.0342e+06	897493	1.02091e+06	923721	1.03557e+06	881496	934192	1.62988e+06	1.60257e+06	779935	1.47261e+06	735804	1.19372e+06	1.40484e+06	1.09083e+06	2.13582e+06	1.92065e+06	1.12124e+06	1.89004e+06	2.21795e+06
303.083	16.73	304.091	C11H16N2O8	N-Acetyl-aspartyl-glutamate	88419	45567	120851	87567.8	1694.14	63653	56197.9	158825	61996.1	137671	204479	204816	97990.7	193144	161224	32692.9	138275	151782	94438.2	181021	167874	86497.5	122275	245857	172568	7615.87	135840	17146.9	115340	156070	28832.1	205095	146148	30225.7	172344	57124.3
206.102	7.81	205.095	C8H15NO5	N-Acetyl-D-fucosamine	81479.2	120457	31398.2	28132	84728.9	42448.2	81410.2	302734	51421.6	51810.1	227062	338227	158252	183105	57370	318277	43812.6	313912	46037.3	69719.7	133452	75647	79173	406702	235993	99333.6	151729	25846.1	36388	85218.5	20565.2	85263.1	88555.4	32543.4	328298	112362
222.097	11.82	221.09	C8H15NO6	N-Acetyl-D-glucosamine	106760	255629	93195.8	72238.8	332831	84430.8	273135	1.01477e+06	77230.4	127365	607108	585600	267337	278173	196649	816481	258554	526129	116903	226595	197153	174294	150904	561019	186688	47168.1	129771	40804.3	110436	120752	43981.2	221662	167324	79570.8	509025	237387
300.049	14.97	301.056	C8H16NO9P	N-Acetyl-D-glucosamine 6-phosphate	527896	415361	558395	499820	199166	455054	468027	818797	527571	883677	1.55537e+06	1.63654e+06	884904	1.77012e+06	1.55163e+06	532520	1.67008e+06	2.046e+06	1.23814e+06	2.45343e+06	2.01686e+06	1.24709e+06	1.90694e+06	3.54748e+06	956646	287752	693638	348698	666063	786881	400581	1.27672e+06	960729	449148	1.21204e+06	705599
224.112	11.96	223.106	C8H17NO6	N-acetyl -D- glucosaminitol	6568.02	4227.65	5488.33	1884.98	0	0	1683.39	2355.51	0	0	5622.77	9016.06	4474.66	5937.31	6772.38	1831.09	2431.44	1995.52	2359.59	4163.94	2012.32	1874.68	0	4.14466e+06	1.59385e+06	255745	628161	54300.1	101794	98077.8	57718.3	129040	123943	62253.8	129974	83797.4
189.087	13.47	188.08	C7H12N2O4	N-Acetylglutamine	154412	137971	233257	174344	90645.5	116847	131689	171922	122510	146300	145408	127512	135870	119587	143170	106897	139447	112584	134728	137026	110955	119027	123761	208782	310741	146973	331287	241471	345626	318495	242243	439989	332582	211810	329542	211710
190.071	14.05	189.064	C7H11NO5	N-Acetyl-L-glutamate	151401	133337	181688	163910	77838.4	127258	136987	203299	169321	247228	346826	280914	205412	369599	339908	169932	319155	271234	250463	433651	338879	229257	333581	426528	418274	207153	385746	219697	410007	410528	239554	606549	550717	317037	565433	296264
198.087	8.73	197.08	C8H11N3O3	N-Acetyl-L-histidine	453603	381876	437917	359857	122088	330068	401425	247828	424547	200379	223827	442813	382797	523374	408288	243119	473507	377910	323647	388960	338717	265577	230392	525245	259314	159617	226078	116977	282299	266337	256920	227778	179004	207681	214022	214151
174.112	8.1	173.105	C8H15NO3	N-Acetyl-L-leucine	429650	432906	413831	377436	363783	404071	400384	493485	389377	414377	545726	634454	489046	547961	465294	529794	447533	562647	307725	554617	489036	337905	434073	684438	510851	368417	459935	393154	452158	497954	410850	255582	493381	422320	336422	348543
308.099	13.33	309.106	C11H19NO9	N-Acetylneuraminate	228391	142340	259515	240912	42898.8	283384	295719	475942	366745	451853	558194	616959	453226	607630	569841	210217	564706	569623	418023	574287	569766	423298	465211	627260	344961	66534.6	309568	96444.1	237765	275957	142271	545051	390960	136955	459143	173225
157.097	12.96	156.09	C7H12N2O2	N-acetyl prolinamide or isomer	3.57506e+06	2.5893e+06	3.39249e+06	3.12543e+06	1.53743e+06	2.28083e+06	2.87437e+06	5.21857e+06	2.74277e+06	4.24666e+06	5.47531e+06	4.75102e+06	3.48871e+06	4.65411e+06	4.84476e+06	2.62202e+06	4.64008e+06	4.08799e+06	3.74836e+06	5.11645e+06	5.06192e+06	3.39675e+06	4.53498e+06	6.07064e+06	6.13348e+06	2.82184e+06	5.89247e+06	2.85932e+06	4.59886e+06	5.43071e+06	3.44046e+06	7.66595e+06	7.25594e+06	3.5773e+06	6.1938e+06	3.82414e+06
131.118	21.29	130.111	C6H14N2O	N-Acetylputrescine	630087	568135	403544	472172	349411	459209	368948	372737	218917	348722	301546	185417	295507	192024	101363	302384	288877	168317	256010	157811	193409	285641	232004	72917.9	488669	346156	319326	345483	522853	339098	360594	146667	213880	452859	298889	435113
664.115	14.25	663.109	C21H28N7O14P2	NAD+	8.58589e+06	7.2494e+06	9.44406e+06	8.02833e+06	4.36502e+06	6.61834e+06	7.02188e+06	10500000	6.74807e+06	8.61498e+06	11000000	12100000	8.68364e+06	11500000	11300000	5.4663e+06	10000000	8.96171e+06	10000000	12800000	12000000	7.42583e+06	10600000	15900000	13000000	5.306e+06	9.37772e+06	5.51763e+06	10400000	9.65512e+06	6.1823e+06	12500000	11700000	6.6817e+06	10400000	9.42144e+06
666.131	13.41	665.125	C21H29N7O14P2	NADH	835382	672762	1.20047e+06	628674	83806.8	202458	305304	688144	739227	1.19906e+06	882747	518046	422511	971257	729444	208478	701570	823627	631959	1.12914e+06	722922	551465	585478	670872	4.25573e+06	1.82216e+06	4.3667e+06	2.43475e+06	3.84797e+06	3.83733e+06	3.54891e+06	10300000	5.98489e+06	3.2172e+06	8.75977e+06	1.12903e+06
744.082	16.81	743.075	C21H29N7O17P3	NADP+	430400	446741	523362	465238	195307	355180	405424	570873	422592	521132	625093	577224	458059	641440	644933	300606	579443	591629	536390	710916	694042	431964	586161	760727	1.00792e+06	461723	842620	488027	782950	844829	667658	1.40798e+06	1.14841e+06	652011	1.33307e+06	700873
184.108	7.48	183.101	C8H13N3O2	Nalpha,Nalpha-Dimethyl-L-histidine	559523	615120	175614	713704	708189	934909	680943	594421	588545	1.00088e+06	612525	820057	626003	523640	98471.2	656690	662114	545039	664768	599090	582015	626885	651904	625657	139417	1.06012e+06	708883	183380	206714	541675	637560	735180	630887	184686	788000	657669
273.186	4.19	274.193	C18H26O2	Nandrolone	1.33263e+06	1.04258e+06	1.15153e+06	625257	648297	769517	871155	1.9233e+06	963881	981381	2.10627e+06	1.89168e+06	1.56116e+06	2.25011e+06	728267	2.06619e+06	968651	3.33132e+06	781467	834691	2.04482e+06	1.25463e+06	1.24611e+06	1.92776e+06	973463	474359	1.10731e+06	553204	629829	1.28246e+06	276142	1.54516e+06	1.44022e+06	599983	2.39005e+06	1.59291e+06
230.175	7.3	229.168	C12H23NO3	N-Decanoylglycine	441603	580196	366560	480907	174215	387097	518971	497981	425992	279993	419885	657337	623369	623757	350407	1.02955e+06	464389	603708	394004	552728	358175	728399	382835	562306	227153	153300	310421	187052	347046	264688	147614	324212	417434	413416	472252	325092
126.055	8.11	125.048	C6H7NO2	N-Ethylmaleimide	418589	481798	450490	432242	451159	434676	458361	480339	414201	466735	536637	512199	457756	490486	459016	483804	427538	479670	395196	440956	404894	408764	441573	518848	428563	430693	444607	457574	445160	418749	434420	418955	450692	431492	447020	487414
160.025	4.14	161.032	C5H7NO5	N-Formyl-L-aspartate	1.19806e+06	245637	145062	259417	116777	512095	465433	1.32314e+06	366391	258376	489439	739753	654851	679.427	243199	1.09208e+06	250336	2.32313e+06	551254	574921	1.12804e+06	977363	375196	801820	248039	197396	264949	144512	235259	213744	94589.1	403650	549417	345182	744969	452934
214.143	7.28	213.136	C11H19NO3	N-Heptanoylhomoserine lactone	209338	204765	208684	174060	97615	188664	154241	297960	156674	80426.2	338703	349269	208315	201435	180026	292359	207772	220920	174716	132655	278296	227237	205266	183837	210288	84300.1	245643	164191	189880	253371	146445	193544	221288	193777	254220	209565
123.055	16.77	122.048	C6H6N2O	Nicotinamide	2.45121e+06	1.94111e+06	1.42781e+06	1.40874e+06	1.38623e+06	1.4716e+06	1.89402e+06	1.27147e+06	1.1485e+06	1.06046e+06	953295	961744	1.78704e+06	1.06898e+06	1.16427e+06	1.75575e+06	1.11445e+06	981900	1.73378e+06	1.20086e+06	1.24685e+06	1.34078e+06	1.21889e+06	1.05664e+06	1.63658e+06	1.62753e+06	1.4619e+06	1.61192e+06	1.60901e+06	1.45468e+06	1.80083e+06	639362	720096	1.74192e+06	718419	1.58918e+06
124.039	6.62	123.032	C6H5NO2	Nicotinate	41456.7	0	44088	158432	120350	65345.5	272202	116770	279465	629663	66006.6	341379	304248	211269	227906	167914	86574	71221.5	235105	211546	46128.9	55020.6	68056.2	627148	142551	177351	102208	270399	38659.8	54255.7	230672	106401	123630	155552	40651.3	418660
256.081	13.32	255.074	C11H14NO6	Nicotinate D-ribonucleoside	138707	94022	173476	212719	18240.9	227916	314528	624890	402589	574977	644888	766420	546415	817239	757022	162368	647958	697685	477706	815704	621461	434183	491249	920767	199425	39467	203479	33898.9	78453.2	192297	73416	633201	385515	64437.5	354469	129390
176.143	13.22	175.136	C12H17N	Nigrifactin	106445	106344	105122	150267	40214.1	95691	51420.9	337236	85691.8	91799.2	173096	121219	321647	0	156363	180678	412570	174343	73294.4	80230.1	167998	83889.1	172236	89393.6	60589.4	36273.8	54393.8	51767.3	49776.1	69408.2	51875.6	116750	72288.7	41748.6	174195	80020.9
170.154	7.24	169.147	C10H19NO	Nitramine	166289	161890	167877	116126	143343	162794	131120	167010	152515	106017	209963	191356	99921.9	106353	143230	155469	184663	126969	100354	148628	106301	109089	134530	124080	144562	136526	124184	131953	148228	109352	136613	134746	115587	138075	161174	139448
291.13	16.8	290.123	C10H18N4O6	N-(L-Arginino)succinate	169937	82042.1	180265	150213	34422.2	72243.3	106777	359217	103428	262323	467931	423734	168926	480527	328146	62704.2	345039	230711	152181	323626	236932	152422	183711	375676	268344	31299.7	140466	41793.9	148535	130739	24337.1	275067	209906	30436.6	221420	32827.3
258.206	7.91	257.199	C14H27NO3	N-Lauroylglycine	354568	378511	262177	292962	172771	372095	125622	450887	378994	266070	459829	802099	393092	442055	346107	345251	338234	346221	188091	353874	365432	266182	366705	364502	244391	137390	349477	173461	224331	154573	146382	244271	294190	299312	258448	253225
100.076	15.03	99.0684	C5H9NO	N-Methyl-2-pyrrolidinone	8.97435e+06	9.68623e+06	8.88424e+06	9.17608e+06	9.89254e+06	8.95239e+06	8.49071e+06	8.37115e+06	8.44246e+06	9.09985e+06	8.39624e+06	7.70455e+06	8.6678e+06	7.29161e+06	7.86202e+06	9.66469e+06	8.05518e+06	7.98693e+06	8.14167e+06	1.34373e+06	7.38396e+06	8.58818e+06	8.07506e+06	1.35017e+06	8.4665e+06	9.19666e+06	8.77853e+06	9.45137e+06	8.83484e+06	8.47468e+06	9.04334e+06	7.46253e+06	7.94316e+06	9.04698e+06	7.69358e+06	8.64876e+06
156.138	18.05	155.131	C9H17NO	N-Methylpelletierine	1.97755e+06	2.413e+06	824785	964659	3.637e+06	1.72619e+06	1.38967e+06	946731	538363	336209	505795	448540	1.25515e+06	315364	245524	3.28579e+06	492491	553996	1.51266e+06	413197	511746	2.0254e+06	902756	293464	748490	2.75231e+06	573179	2.4823e+06	1.07274e+06	592511	1.65879e+06	98585	298150	1.8905e+06	347007	2.02702e+06
335.065	13.37	336.072	C11H17N2O8P	NMNH	61572.3	54986.5	87843.2	44641.1	4851.13	11935.5	24086.7	52378.6	60067.8	95701.4	68995.8	55278.9	36662.5	83500.5	58541.5	16443.8	55102.2	80414.6	52234.9	99978.3	64394.1	52401.7	44213.7	60726.1	213037	124784	273767	177681	254262	272426	226909	734640	421450	213923	617319	85238.4
214.071	13.33	213.064	C9H11NO5	N,N-Dihydroxy-L-tyrosine	42274.6	40757.6	71228	93280.8	7476.62	90681.7	138324	253010	162587	232236	239533	300347	231138	318607	313019	68243.3	282229	303996	207874	324109	287801	172329	201328	343235	55508.4	4643.7	81735.4	15112.8	31680.5	71573.5	27549.8	253494	146417	31141.7	121204	60191
328.32	4.27	327.314	C20H41NO2	N,N-Dimethylsphing-4-enine	31000000	25300000	14900000	11300000	6.24567e+06	5.54889e+06	4.57865e+06	5.37085e+06	7.45887e+06	6.31951e+06	12900000	13000000	14800000	14200000	10100000	14300000	9.36699e+06	24500000	15200000	11400000	15900000	13400000	12800000	25200000	16500000	10100000	14500000	15400000	11800000	9.04569e+06	6.36026e+06	13600000	11100000	5.73067e+06	14400000	11700000
214.145	4.28	215.152	C11H21NO3	N-Nonanoylglycine	386290	169792	253157	248685	155883	416453	202270	415799	585980	571535	517638	822217	321824	361147	570258	419489	600368	729365	347041	568969	938865	506208	660131	1.09304e+06	510189	181020	441448	175427	285119	483309	118319	505712	572397	266319	595000	313483
246.169	8.14	245.163	C12H23NO4	N-(octanoyl)-L-homoserine	1.32495e+06	484030	637417	490954	348015	456731	496959	1.95257e+06	498023	921787	1.43589e+06	1.20094e+06	690668	1.35653e+06	873237	404184	747122	735394	636987	818647	802466	522823	689234	1.26652e+06	762062	390775	696938	412421	610747	832346	492038	926578	1.11927e+06	484232	1.48488e+06	652102
297.28	4.07	298.287	C19H38O2	Nonadecanoicacid	312402	164383	214117	142575	134268	198807	254801	232062	254119	235233	522789	476536	497786	453335	192192	795587	326115	909692	349999	320764	749505	488340	481771	670211	227214	161169	237475	135967	112825	237803	51438.8	542853	369126	233235	652344	411289
170.092	12.78	169.085	C7H11N3O2	N(pi)-Methyl-L-histidine	2.00302e+06	1.55449e+06	2.06299e+06	1.67957e+06	818972	1.38094e+06	1.34042e+06	2.10146e+06	1.36071e+06	1.85082e+06	2.27601e+06	2.18532e+06	1.33416e+06	1.88232e+06	1.83483e+06	997954	1.60072e+06	1.42861e+06	437255	1.28117e+06	1.34955e+06	878894	1.116e+06	1.82369e+06	1.17672e+06	492491	1.09209e+06	538580	994373	1.06416e+06	601398	1.40952e+06	1.11822e+06	564094	1.07978e+06	647158
232.082	14.24	231.074	C9H13NO6	N-Succinyl-L-glutamate 5-semialdehyde	220027	176612	205713	198243	115007	141123	179078	111820	126932	188552	136724	197871	177835	133865	273323	73151.4	254828	179520	263923	332708	261991	182846	251417	308851	245269	134425	172978	141109	264892	157002	157439	142201	202075	163930	103524	206680
291.118	16	290.111	C11H18N2O7	N-Succinyl-LL-2,6-diaminoheptanedioate	25476.1	17557.2	18874.7	20759.7	9991.16	13648.8	23773.8	28475.3	18262.7	25722.5	29521.4	34024.9	21629.1	31005.5	33653.9	15314.4	24476.4	26061	22298.2	29247.1	29050.6	27370.8	21052.1	1.08954e+06	402091	75590.1	167273	26162.1	49183.9	71621.4	25764.2	66709.2	63772.9	40777.4	53608.4	49075.8
244.19	7.21	243.183	C13H25NO3	N-Undecanoylglycine	732544	822620	622188	713115	991511	1.27215e+06	461007	764790	635731	1.13772e+06	948603	1.86656e+06	1.36301e+06	1.47905e+06	1.14131e+06	624048	518298	2.06759e+06	893236	1.16004e+06	1.35039e+06	1.20292e+06	1.19452e+06	612342	638167	448811	817762	876992	679298	722498	626435	742360	1.45831e+06	1.08197e+06	879341	1.32188e+06
204.123	11.09	203.116	C9H18NO4	O-Acetylcarnitine	5.1115e+06	4.04408e+06	5.94018e+06	4.94882e+06	2.31584e+06	3.85925e+06	3.5866e+06	6.73261e+06	4.5653e+06	6.32508e+06	6.58648e+06	8.34443e+06	4.49384e+06	6.98879e+06	6.78652e+06	3.43689e+06	5.67395e+06	6.46797e+06	4.15424e+06	5.83601e+06	6.56856e+06	4.05543e+06	5.07002e+06	8.93671e+06	6.31523e+06	2.8503e+06	6.48501e+06	3.40408e+06	6.18669e+06	6.33644e+06	3.32356e+06	7.87156e+06	6.84354e+06	3.39961e+06	8.01397e+06	4.93526e+06
219.139	4.22	220.146	C14H20O2	Oblongolide	303515	252176	271568	193072	160009	205033	211806	576999	284130	299308	535197	567891	364553	632731	250048	504123	334141	879999	236957	290702	584656	358856	403632	586900	299233	140921	282753	152255	196754	334506	85270.7	391896	384338	187733	631002	371085
232.154	7.21	231.147	C11H21NO4	O-Butanoylcarnitine	21326	4008.05	17184.1	18965.7	70705.7	53016.5	32328.6	34943.1	64668.7	47013.9	118321	108090	47078.8	78571.5	46589.3	61720.2	41061.4	169447	46004.1	96680.2	60619.6	56972	100193	100372	16727.3	24560	33496.5	44061.9	30522.5	53181.4	38421.9	30262.3	51428	38720.7	39798.6	78480.9
267.27	4.1	268.277	C18H36O	Octadecanal	221329	150356	211944	129054	125100	198819	228306	303797	168802	213594	388252	397877	213278	334911	189528	348146	231298	399432	153362	210501	229971	226128	288945	245040	67124.1	76477.3	109524	67130.3	43339.2	168835	3241.68	289820	156035	85714.9	434997	259196
455.248	7.23	454.241	C20H38O11	octyl &beta;-1,6-D-galactofuranosyl-&alpha;-D-glucopyranoside	634115	711230	711620	650488	727710	593354	719843	609690	604483	617323	656636	608020	658240	586490	617592	632687	570557	591279	555800	561063	538298	531218	570004	502243	611643	643617	677466	668705	674308	611327	693518	607270	611162	624693	635378	617791
353.051	14.89	352.043	C15H12O10	OH-DDVA meta-cleavage product	1.26957e+06	1.03816e+06	1.47058e+06	1.38242e+06	216645	930248	1.17713e+06	1.84763e+06	936906	1.95953e+06	1.92375e+06	1.66929e+06	1.0306e+06	1.7512e+06	1.8224e+06	600676	1.70773e+06	1.252e+06	895105	1.10534e+06	1.19788e+06	952824	1.01775e+06	832529	1.83024e+06	419891	1.68669e+06	516295	1.47253e+06	1.77277e+06	535844	1.86549e+06	1.73599e+06	418821	1.70148e+06	656928
267.233	4.16	268.24	C17H32O2	omega-Cyclohexylundecanoic acid	1.79948e+06	1.20544e+06	1.50293e+06	1.04765e+06	863228	1.18112e+06	1.41136e+06	2.44777e+06	1.57179e+06	1.41395e+06	2.55113e+06	2.43619e+06	1.59441e+06	2.02285e+06	1.11167e+06	2.41565e+06	1.51003e+06	2.74308e+06	1.30794e+06	1.36235e+06	1.89808e+06	1.64759e+06	1.81946e+06	1.94546e+06	939465	715940	1.19324e+06	726902	595126	1.35453e+06	197575	2.71826e+06	1.70708e+06	874137	4.14758e+06	1.86803e+06
218.138	12.39	217.131	C10H19NO4	O-Propanoylcarnitine	393352	378785	324999	271187	252730	478629	320449	1.09005e+06	467563	388147	705092	919809	439533	514998	441158	442555	405387	747053	272548	482272	450163	372151	513663	514449	405958	213182	517538	180602	315169	411100	164721	400034	489844	281973	548457	382907
98.9844	15.95	97.9769	H3O4P	Orthophosphate	2.83973e+06	2844134	2.4518e+06	2.30119e+06	2.5661e+06	2.90006e+06	2.71899e+06	2.36064e+06	2.30777e+06	2.56571e+06	2.19477e+06	2.26864e+06	3.0576e+06	1.86492e+06	1.97957e+06	2.74777e+06	2.007e+06	1.88648e+06	2.51977e+06	1.67246e+06	1.69475e+06	2.65531e+06	2.10447e+06	1.70956e+06	2.68913e+06	2.2627e+06	2.04387e+06	2.40512e+06	2.51556e+06	2.10675e+06	2.61329e+06	2.03898e+06	1.96979e+06	2.42529e+06	2.24302e+06	2.10886e+06
384.255	5.04	385.262	C24H35NO3	Ovatine	40007.2	31722.7	35318.3	46606.2	36057.8	54747.7	40262.1	154311	67324.1	81600.3	90439	105034	76132.7	153681	102600	95428.6	99695.2	144607	52604.6	143520	133518	83109.6	130615	187848	46707.6	21068.5	36225.7	25871	42981.8	49345.1	20816.1	63351.2	53648.5	31365.5	89665	55657.5
203.02	15.32	204.027	C7H8O7	Oxaloglutarate	54677.4	65063.4	69166.3	101978	121680	115720	84579.3	57310.4	120436	189680	141946	65406.6	73868.3	39426.5	63341	101666	68968.3	124135	44876.1	33533	46813.7	78668.8	48090.6	32493.6	37115.5	63787	68254.6	98863.3	61745.6	57870.9	71688.6	20083.9	24715.6	71940.6	19343.8	49829.5
256.263	4.35	255.256	C16H33NO	Palmiticamide	232935	20315.6	0	21901.7	0	15039.3	0	0	19183.8	12819.7	0	0	0	0	0	0	0	197293	10142.2	0	15117.2	0	0	0	96145.5	167055	56520.2	95599.4	60897.5	0	60082.3	0	0	21920.6	0	25615.2
407.221	4.84	408.228	C19H37O7P	Palmitoylglycerone phosphate	140838	135307	174962	104113	63359.4	73667.3	88546.7	379978	108074	102495	159606	119459	45757.6	132305	48995.3	51405.2	54767.1	88598.2	21034.2	33884.7	42328.5	28628.3	37635.7	65005.7	78310.5	24430	98415.8	30304.8	73161.3	128712	19426.4	148492	112218	29667.6	256279	61073.8
220.118	8.42	219.111	C9H17NO5	pantothenic acid glucuronide	18300000	19100000	22200000	22400000	16000000	26300000	26600000	25200000	20900000	25200000	30100000	44900000	34200000	31200000	39500000	22700000	36500000	36700000	36600000	47700000	42300000	29900000	39200000	57100000	30400000	24900000	29800000	27800000	36000000	38100000	32400000	38500000	37300000	30800000	34900000	35600000
158.081	12.44	157.074	C7H11NO3	Paramethadione	363672	328765	336795	317763	336391	305726	338020	437630	307274	333595	398346	367378	299336	444963	319537	341950	347241	359082	295181	328495	333335	302481	313047	2.02781e+06	1.27394e+06	425898	641989	334085	379189	354378	323574	493544	418180	352167	456950	345290
111.044	22.54	110.037	C6H6O2	p-Benzenediol	1.55793e+06	1.48075e+06	1.25523e+06	1.09484e+06	1.41796e+06	1.33599e+06	1.46599e+06	1.04631e+06	1.09471e+06	1.0271e+06	875734	621334	1.17504e+06	662610	571389	1.27111e+06	785751	547073	939153	458634	520745	992938	639986	245071	1.37073e+06	1.31018e+06	1.15821e+06	1.36984e+06	1.24386e+06	1.003e+06	1.33595e+06	597421	906779	1.34818e+06	862011	984691
109.029	16.09	108.021	C6H4O2	p-Benzoquinone	101245	81330.3	61100.8	65697.6	75874.3	42609.5	42096.3	52636.1	25056.5	39775.5	43455.5	51177	85166.1	37437.5	36567.4	73649.5	43662.9	76577.6	67637.2	26730.7	118849	72834.5	47316	190643	87747.8	56326.7	63095.7	70646.7	105744	56379.1	52052	39578.6	32592.7	35306.4	76358.9	30669
730.536	4.17	729.531	C40H76NO8P	[PC (14:0/18:2)] 1-tetradecanoyl-2-(9Z,12Z-octadecadienoyl)-sn-glycero-3-phosphocholine	4.3753e+06	3.55835e+06	3.37906e+06	2.42446e+06	2.55803e+06	2.82215e+06	2.91223e+06	3.65931e+06	2.99925e+06	3.1716e+06	6.41654e+06	4.17759e+06	3.97449e+06	3.86439e+06	2.19177e+06	4.85868e+06	2.9186e+06	5.21255e+06	2.69304e+06	2.15879e+06	3.87067e+06	2.98267e+06	3.20753e+06	2.6818e+06	1.71798e+06	1.58432e+06	1.89661e+06	1.8384e+06	1.36634e+06	2.09764e+06	832289	4.54398e+06	2.67298e+06	1.47095e+06	4.29973e+06	2.90977e+06
726.507	21.75	725.5	C40H72NO8P	[PC (14:0/18:4)] 1-tetradecanoyl-2-(6Z,9Z,12Z,15Z-octadecatetraenoyl)-sn-glycero-3-phosphocholine	192428	241831	312163	259223	129524	253573	267355	407168	305396	295156	346116	326395	346521	345993	327015	197153	296116	294496	243239	231341	271502	240660	160574	292084	350745	196255	387585	215854	289647	332007	271330	546085	408597	227732	395124	291429
716.558	21.76	715.552	C40H78NO7P	PC(14:0/P-18:1(11Z))	447015	441361	646420	540031	286065	509095	529550	747080	589655	793622	685617	797953	587237	759136	744719	444207	635886	852130	410018	496289	501625	498517	375257	694801	716300	376095	678286	382068	643783	752972	426474	1.17498e+06	888562	480863	987965	574472
744.556	4.17	745.562	C41H80NO8P	[PC (15:0/18:1)] 1-pentadecanoyl-2-(11Z-octadecenoyl)-sn-glycero-3-phosphocholine	693191	369596	630668	409834	360497	682245	709519	1.66578e+06	769792	720506	1.59335e+06	1.76981e+06	774761	1.02903e+06	699856	1.08397e+06	859330	1.25338e+06	548992	832069	704253	706506	1.04022e+06	1.00118e+06	205911	169159	381346	127784	116322	662326	17757.5	1.24527e+06	761285	279286	2.55224e+06	1.04635e+06
480.31	4.28	481.317	C23H48NO7P	[PC (15:0)] 1-pentadecanoyl-sn-glycero-3-phosphocholine	824344	246000	691953	436565	413362	178023	617746	1.41012e+06	264232	202504	1.21471e+06	1.19576e+06	536150	656596	469470	734228	589088	760476	392570	544709	469222	522657	677781	602351	331501	234697	185089	189547	229728	305056	42766.1	1.17785e+06	265084	296116	1.08864e+06	755593
768.555	4.15	769.562	C43H80NO8P	PC(15:0/20:3(5Z,8Z,11Z))	108845	44712	98441.6	77627.9	48877.1	108875	137669	301917	124571	130700	274893	290321	127815	188178	121463	189360	143945	178292	105801	130188	75253.1	138052	154262	160692	9696.21	44141.7	76565.7	30857.1	10396	132712	0	239763	132604	53522.5	560256	209274
464.315	4.14	465.322	C23H48NO6P	[PC (15:1)] 1-(1Z-pentadecenyl)-sn-glycero-3-phosphocholine	646403	342520	709304	425488	447524	755388	716420	1.1802e+06	853951	591087	1.32456e+06	1.27206e+06	607101	792297	685774	1.09609e+06	669042	717726	464230	568274	456328	596745	895048	579317	183511	291258	348730	182532	130407	636714	38916.6	1.15488e+06	539235	289564	2.12399e+06	885992
760.584	4.22	759.578	C42H82NO8P	[PC (16:0/18:1)] 1-hexadecanoyl-2-(11Z-octadecenoyl)-sn-glycero-3-phosphocholine	26000000	14000000	26500000	18400000	15500000	27800000	31200000	53700000	32300000	31300000	55700000	55600000	23100000	28600000	29000000	35400000	38000000	31700000	30200000	36000000	20600000	31400000	37400000	30800000	7.9561e+06	11800000	18400000	7.71906e+06	5.45056e+06	23400000	1.15819e+06	49800000	30400000	15900000	89700000	32100000
756.556	4.18	757.562	C42H80NO8P	[PC (16:0/18:2)] 1-hexadecanoyl-2-(9Z,12Z-octadecadienoyl)-sn-glycero-3-phosphocholine	237409	156645	229729	149031	153520	197042	234974	421715	260252	231019	415197	386677	170852	226571	218168	315777	249987	224146	208295	232107	190636	247145	289449	259847	64543.7	109342	180200	89867.6	58297.3	236715	3150.15	447429	312303	135764	815007	330458
754.54	4.19	755.547	C42H78NO8P	[PC (16:0/18:3)] 1-hexadecanoyl-2-(9Z,12Z,15Z-octadecatrienoyl)-sn-glycero-3-phosphocholine	324587	194895	341238	260476	201429	310891	327310	578326	366481	331988	551042	520071	218191	287510	275159	345387	379152	318867	254391	282675	183954	285789	372681	315638	87414.1	131694	179018	110842	80515	213109	5314.61	455656	280059	168740	722924	352601
496.339	4.82	495.332	C24H50NO7P	[PC (16:0)] 1-hexadecanoyl-sn-glycero-3-phosphocholine	7.24441e+06	5.73611e+06	7.31315e+06	5.07582e+06	2.42643e+06	2.16896e+06	3.02765e+06	4.19293e+06	3.21729e+06	2.74399e+06	2.82117e+06	3.07329e+06	798992	1.69739e+06	798089	1.54738e+06	2.03851e+06	1.83649e+06	783747	1.57091e+06	1.24852e+06	1.48451e+06	1.75174e+06	1.95088e+06	8.52196e+06	3.87108e+06	6.13401e+06	3.51788e+06	4.96332e+06	4.51684e+06	2.51421e+06	6.07009e+06	3.88128e+06	2.55445e+06	5.8105e+06	1.54757e+06
788.616	4.2	787.609	C44H86NO8P	[PC (18:0/18:1)] 1-octadecanoyl-2-(9Z-octadecenoyl)-sn-glycero-3-phosphocholine	4.3262e+06	2.15191e+06	4.13417e+06	3.44722e+06	2.9301e+06	5.38799e+06	5.93171e+06	9.6019e+06	6.22911e+06	5.75191e+06	10900000	10300000	4.43854e+06	4.49312e+06	5.56592e+06	6.66562e+06	6.9025e+06	5.04822e+06	5.33967e+06	7.15102e+06	4.21001e+06	6.06973e+06	7.59789e+06	5.61809e+06	842240	2.2261e+06	297242	1.25438e+06	671294	5.83276e+06	91613.2	13500000	7.13434e+06	866027	24400000	9.27576e+06
786.601	4.2	785.593	C44H84NO8P	[PC (18:1/18:1)] 1-(9Z-octadecenoyl)-2-(9Z-octadecenoyl)-sn-glycero-3-phosphocholine	13000000	6.52494e+06	11800000	8.82364e+06	8.44249e+06	13100000	14300000	26400000	15100000	14100000	26800000	25600000	8.83302e+06	12600000	11300000	14400000	15000000	11200000	10900000	13600000	7.26827e+06	11200000	13700000	11100000	2.8515e+06	4.87481e+06	1.85623e+06	2.78861e+06	2.01495e+06	8.41681e+06	27334.3	18700000	10300000	2.18308e+06	34900000	11000000
800.653	20.35	799.646	C46H90NO7P	PC(20:0/P-18:1(11Z))	582800	436615	570356	436497	202223	410372	421846	602509	379770	435956	483934	309123	356045	442563	477276	170624	334974	247934	274734	243087	294317	242848	230756	302357	586678	241554	492146	343845	667037	626897	283658	763908	661251	404573	838093	426544
496.303	7.21	495.296	C23H46NO8P	[PC (7:0/8:0)] 1-heptanoyl-2-octanoyl-sn-glycero-3-phosphocholine	140108	168071	152801	119507	66711.1	92760	98140.4	190972	112206	103432	126352	71152.4	50143.6	88927.4	63697.1	67279.9	46115	52105.6	36699.9	39340.2	51285.9	45742.6	59436.7	50819.6	130377	69139.8	148448	90248.7	152381	117959	74197.9	138603	138555	82094.9	184183	75127
300.12	11.07	299.113	C10H22NO7P	[PC acety] 1-acetyl-sn-glycero-3-phosphocholine	232372	165409	257845	232077	93160.9	212465	222923	403150	275693	733111	454999	942323	320985	652226	566960	222151	543890	519842	461560	783761	690490	354463	564349	995802	1.01783e+06	313135	787427	394973	892918	928770	591250	2.07786e+06	1.47947e+06	602764	1.76531e+06	802366
438.299	4.17	439.306	C21H46NO6P	[PC methyl(12:2)] 1-dodecyl-2-methyl-sn-glycero-3-phosphocholine	43769.1	24662.1	27592.7	19074.6	12457.1	23121.5	65379.8	184053	78689.2	81321.8	158299	185498	91877.1	122656	110964	168926	115828	81692.6	163816	209489	155615	190775	228549	188030	160411	121305	237195	114807	94250.6	198347	18615.6	794490	339762	172746	1.22908e+06	477068
466.331	4.17	467.338	C23H50NO6P	[PC methyl(14:2)] 2-methyl-3-tetradecyl-sn-glycero-1-phosphocholine	66006	41050.6	61069.9	27622	13253.2	43121.1	122195	240509	112753	124932	277224	238727	134511	167160	111026	259415	179634	175117	154203	269283	208728	229359	380790	254922	168838	168511	262840	133803	106360	269798	14912.4	1.07585e+06	436975	211220	1.52345e+06	613044
211.001	19.35	212.009	C5H9O7P	P-DPD	66655.2	55990.5	83190.4	65120.7	29660	51360.8	60295.4	115938	69677.4	97472.9	144186	161800	103173	177574	153158	69242.8	137256	149075	134425	200206	186227	113611	155910	306440	174371	52111.6	125656	60863.4	126272	142368	69580.3	225655	177258	73185.8	190045	104290
712.493	4.14	711.484	C39H70NO8P	PE(14:0/20:4(5Z,8Z,11Z,14Z))	8.00479e+06	6.60427e+06	7.53911e+06	6.02591e+06	5.18337e+06	5.2991e+06	6.54849e+06	9.25082e+06	5.62329e+06	6.9744e+06	9.04655e+06	8.1487e+06	7.61687e+06	8.29749e+06	5.76471e+06	8.28926e+06	6.05768e+06	9.03554e+06	5.54926e+06	5.95832e+06	8.46382e+06	6.92548e+06	7.15051e+06	7.38824e+06	5.59396e+06	4.78171e+06	5.59608e+06	5.24862e+06	5.77275e+06	6.68186e+06	4.34875e+06	8.41397e+06	8.00177e+06	5.43139e+06	8.70528e+06	6.41757e+06
716.525	4.17	717.531	C39H76NO8P	[PE (16:0/18:1)] 1-Hexadecanoyl-2-(9Z-octadecenoyl)-sn-glycero-3-phosphoethanolamine	274129	146551	239472	146024	104010	233000	230794	686294	252876	255686	620769	748150	280122	457969	232974	470857	298552	540178	195543	329939	273216	290888	343959	356911	73523.9	54880.4	124908	25916.5	22491	183456	892.853	435386	221923	83259.1	1.10124e+06	337582
454.292	7.21	453.286	C21H44NO7P	[PE (16:0)] 1-hexadecanoyl-sn-glycero-3-phosphoethanolamine	103479	312092	152947	137352	219157	128751	85484	208851	160675	84354.6	255749	168207	140796	198117	165223	217413	161903	209587	82873.4	107393	122045	100884	113260	111292	136915	134172	139246	148328	167789	163962	160903	166952	146587	156055	222860	164811
436.284	4.73	437.291	C21H44NO6P	[PE (16:1)] 1-(1Z-hexadecenyl)-sn-glycero-3-phosphoethanolamine	563956	425402	377868	168339	100757	135418	155363	452770	169508	158187	300572	282223	97100.5	181201	97906.1	157378	130231	171548	61259.9	98311.2	87419.1	67138.5	108719	107506	239303	98873.8	233112	81850	110820	170994	24579.7	265724	163839	59264.4	460742	109160
746.514	4.12	747.52	C43H74NO7P	[PE (16:1/22:6)] 1-O-(1Z-hexadecenyl)-2-(4Z,7Z,10Z,13Z,16Z,19Z-docosahexaenoyl)-sn-glycero-3-phosphoethanolamine	395302	175031	311675	176320	169135	294364	374426	909071	378373	334588	783857	876018	255977	473702	285489	442957	358697	542039	221546	314251	249134	264787	379438	347831	91130.2	76733.5	144967	59851.5	36041.9	261983	0	442365	239660	91252.3	1.02369e+06	301998
742.54	4.15	743.547	C41H78NO8P	[PE (18:0/18:2)] 1-octadecanoyl-2-(9Z,12Z-octadecadienoyl)-sn-glycero-3-phosphoethanolamine	673502	317496	524023	295400	282022	484961	508601	1.37119e+06	551002	556350	1.21065e+06	1.32362e+06	458771	719484	446184	748934	591136	834964	348592	494755	449473	480449	663123	605128	128989	120610	259618	102667	87695.5	414565	6024.52	874760	498865	198909	1.80018e+06	674990
478.294	4.69	479.301	C23H46NO7P	[PE (18:0)] 1-(9Z-octadecenoyl)-sn-glycero-3-phosphoethanolamine	816806	583381	753049	359707	172082	160578	199483	549009	238368	190066	344278	279133	97775	202606	95225.8	149702	136594	210653	53444.7	97144.5	125064	77425	106306	124031	385392	135140	350950	130654	221642	258048	50026.3	365933	221151	89639.9	693014	108374
770.572	4.17	771.578	C43H82NO8P	[PE (18:0/20:2)] 1-octadecanoyl-2-(11Z,14Z-eicosadienoyl)-sn-glycero-3-phosphoethanolamine	217735	110914	183614	131221	112348	175814	193767	436772	226303	195731	441174	446632	175338	244938	163019	315999	213248	356348	136190	181823	174094	181797	214970	207931	46831.8	76983.2	123802	45534.4	24578.3	170781	0	322855	209943	92291.8	614693	234242
768.552	4.11	767.547	C43H78NO8P	[PE (18:0/20:4)] 1-octadecanoyl-2-(5Z,8Z,11Z,14Z-eicosatetraenoyl)-sn-glycero-3-phosphoethanolamine	2.81004e+06	1.44529e+06	2.53479e+06	1.46552e+06	1.74861e+06	2.13325e+06	2.68603e+06	3.80001e+06	2.63297e+06	1.98163e+06	4.299e+06	4.17786e+06	1.62697e+06	2.05051e+06	2.09189e+06	2.60434e+06	1.98398e+06	1.47548e+06	1.81574e+06	2.11059e+06	1.00838e+06	1.77153e+06	2.63536e+06	1.51033e+06	265971	699858	936634	448944	362063	2.15076e+06	48266.9	3.12239e+06	1.88783e+06	964628	5.57171e+06	2.52893e+06
790.541	4.12	791.547	C45H78NO8P	[PE (18:0/22:6)] 1-octadecanoyl-2-(4Z,7Z,10Z,13Z,16Z,19Z-docosahexaenoyl)-sn-glycero-3-phosphoethanolamine	129995	75952.7	107080	87628.7	57580.7	119305	116268	296852	131802	111097	298592	317255	96850.7	158338	102263	221913	153359	123284	92353.6	139730	102108	129658	195922	156650	19767.7	33440.4	77878.4	18987.2	11294.3	104621	0	220223	136204	44562.1	499299	220895
750.545	4.12	751.552	C43H78NO7P	[PE (18:1/20:4)] 1-(1Z-octadecenyl)-2-(5Z,8Z,11Z,14Z-eicosatetraenoyl)-sn-glycero-3-phosphoethanolamine	567680	237531	469466	279074	231708	456741	585900	1.31652e+06	535372	500941	1.25964e+06	1.37448e+06	495637	759660	492636	899451	613341	719776	376159	567441	478052	524984	816115	625976	170905	155921	387012	118569	114092	661464	11754.4	1.35111e+06	736750	256100	2.9785e+06	1.04836e+06
774.546	4.1	775.552	C45H78NO7P	[PE (18:1/22:6)] 1-(1Z-octadecenyl)-2-(4Z,7Z,10Z,13Z,16Z,19Z-docosahexaenoyl)-sn-glycero-3-phosphoethanolamine	354791	134352	287526	156354	136895	246554	272458	718715	289813	281519	644872	738370	188884	344042	212728	418778	283201	332770	153508	236202	192672	220534	339143	278206	71666.2	68178.9	118378	33666.3	20086.1	231784	928.392	426423	207981	87558.5	881985	279504
722.514	4.11	723.52	C41H74NO7P	PE(18:3(6Z,9Z,12Z)/P-18:1(11Z))	569698	228340	453739	288782	207397	415284	445591	1.20988e+06	509372	504127	1.01953e+06	1.19156e+06	366214	732611	448398	654356	561520	786605	355553	528767	495717	405649	669273	594062	201731	87040.3	274811	107563	104620	441811	15541.9	804818	451545	181069	1.864e+06	608628
720.497	4.12	721.505	C41H72NO7P	PE(18:4(6Z,9Z,12Z,15Z)/P-18:1(11Z))	139305	54803.1	107311	51623.1	35532.5	116101	130294	333463	148467	138398	271212	334930	124364	161498	93323.9	174940	162155	176741	88778.7	116856	87560.4	122828	202970	149485	28859.8	24000.3	55061.1	6018.33	18572.2	119013	0	192053	125948	35212.5	454920	137961
764.525	4.12	765.531	C43H76NO8P	PE(20:2(11Z,14Z)/18:3(6Z,9Z,12Z))	424020	179060	308104	183130	159299	280516	327421	871785	361192	327891	785761	848690	324528	472969	243706	490310	364667	454407	242223	320365	298213	330138	449342	372370	116483	102386	200794	74495.5	56633.7	299767	2872.75	634711	332002	145924	1.38167e+06	452253
752.56	4.14	753.567	C43H80NO7P	PE(20:2(11Z,14Z)/P-18:1(11Z))	33506.3	11254.1	77045.1	29132.8	30239.2	50978.5	103510	215071	84146.4	74932.4	219001	215266	53126.8	116972	101126	145674	128343	116219	95489.2	152414	105175	137954	214270	147592	31075.7	44305.1	100820	34200.2	20425.7	172279	0	602618	295878	126919	1.38658e+06	440481
500.279	4.67	501.286	C25H44NO7P	[PE (20:4)] 1-(5Z,8Z,11Z,14Z-eicosatetraenoyl)-sn-glycero-3-phosphoethanolamine	1.7699e+06	1.35509e+06	2.17612e+06	1.18358e+06	512767	332924	554686	1.41513e+06	558446	384507	639247	474285	180464	407817	189765	259542	315535	428251	107668	193931	277092	131298	201119	298770	974876	372075	1.06097e+06	372122	694690	572003	175994	643118	396580	164907	822441	151901
750.543	4.1	749.536	C43H76NO7P	PE(20:4(5Z,8Z,11Z,14Z)/P-18:1(11Z))	2.77073e+06	1.48862e+06	2.27097e+06	1.80987e+06	1.45738e+06	2.17586e+06	2.37381e+06	4.07934e+06	2.4408e+06	2.58878e+06	4.17766e+06	3.55382e+06	1.44453e+06	2.25142e+06	2.00181e+06	2.4818e+06	2.16428e+06	1.9206e+06	1.59129e+06	2.10216e+06	1.09561e+06	1.54497e+06	2.29682e+06	1.39144e+06	699042	794567	944569	423416	312440	1.72912e+06	49580.2	3.04287e+06	1.7242e+06	742284	5.41759e+06	2.54236e+06
778.578	4.13	779.583	C45H82NO7P	PE(22:4(7Z,10Z,13Z,16Z)/P-18:0)	129467	51873.6	118293	45739.1	70080.4	103506	126093	328266	145379	160394	299904	320459	133549	191612	130950	229568	135600	171296	108533	141370	97473.5	105630	221887	159096	40193	46971	92881.3	31200.5	26394.3	193136	0	471093	283990	91977.7	1.1178e+06	356930
776.562	4.11	777.567	C45H80NO7P	PE(22:4(7Z,10Z,13Z,16Z)/P-18:1(11Z))	262897	105999	228153	151891	138119	234125	270781	670160	254465	276895	697737	694432	196819	391488	212978	400284	301729	351445	184470	268894	192477	235584	388973	316146	78767.7	77595.8	157222	60928.4	38379.2	262401	0	632585	325255	140016	1.42029e+06	469162
744.498	20.27	743.489	C43H70NO7P	[PE (6:0/8:0)] 1-(6-[5]-ladderane-hexanoyl)-2-(8-[3]-ladderane-octanyl)-sn-glycerophosphoethanolamine	983147	1.01587e+06	1.59854e+06	1.52243e+06	687701	1.08494e+06	878805	2.13791e+06	1.4559e+06	1.87679e+06	2.08954e+06	1.70718e+06	1.06261e+06	2.08136e+06	1.79185e+06	963857	1.88781e+06	1.685e+06	889117	1.67369e+06	1.60164e+06	1.08927e+06	1.42147e+06	1.93465e+06	1.48578e+06	733722	1.65705e+06	807931	1.38051e+06	1.94139e+06	955662	2.44996e+06	2.44479e+06	1.26494e+06	2.62237e+06	1.45499e+06
606.12	21.99	605.114	C27H25O16	Pelargonidin 3-O-3'',6''-O-dimalonylglucoside	16943.8	12670.5	26426.6	40122.1	34813.1	28504.6	26579.4	57069.8	54279.6	73442.1	136955	134208	105939	153314	215368	79295.4	234161	197063	209706	268126	288334	140878	293297	280000	23853.6	12945.1	36902.4	14739	58481.6	48149	24291.6	87627.4	88711.3	53569.4	83431.7	84730
329.141	10.93	328.134	C19H21N2OCl	Pencycuron	75269.3	62199.5	77868	50498.7	12888.7	44444.9	50242.3	106500	52625.4	85221	83488.7	132266	83031.4	104550	89577.1	52199.4	76760.8	73632.1	80823	104327	111596	53609.4	88216.1	161488	119227	34500.1	107506	47402.6	95563.1	106053	66673.7	184119	119113	49417	142994	87637.3
245.059	14.25	244.052	C9H12N2O4S	penem CGP31608	1.60711e+06	1.32691e+06	1.93294e+06	1.48823e+06	584902	985820	1.24107e+06	1.78837e+06	1.15105e+06	1.58017e+06	1.81151e+06	1.78038e+06	1.48982e+06	2.00794e+06	2.12633e+06	687684	1.91947e+06	1.40148e+06	2.54695e+06	3.35242e+06	2.5676e+06	1.72078e+06	2.61121e+06	3.17537e+06	4.52834e+06	1.7461e+06	3.15238e+06	1.95041e+06	3.85385e+06	3.29086e+06	2.96592e+06	5.96294e+06	4.63755e+06	2.58106e+06	4.57165e+06	2.56342e+06
249.061	11.76	248.053	C9H12O8	pentane-1,3,4,5-tetracarboxylate	306678	253617	314741	262928	105444	196067	257463	417625	248786	315986	420244	403382	308705	465508	376497	180020	312955	340668	354844	408587	399868	266544	349362	496024	536838	214520	413247	227679	401491	414645	335381	748263	610065	270632	582948	305979
103.076	16.12	102.068	C5H10O2	Pentanoate	1.05789e+06	1.01361e+06	816619	802068	1.16404e+06	1.00323e+06	944285	227116	218852	757679	668427	407986	926246	157579	565331	1.02085e+06	438399	589205	777255	493255	289120	271173	223099	464059	924239	977709	684967	1.03295e+06	924814	316885	978862	528507	582634	944706	711085	778308
301.071	17.21	300.063	C16H12O6	Peonidin	381402	361408	348028	300100	254423	287585	261252	249445	194283	202338	202701	136005	290641	126103	151061	279623	198192	170844	305914	218506	257481	250981	224642	119960	330722	276565	228903	287137	241935	208080	279485	84875.2	141608	259340	115337	265595
167.107	18	166.099	C10H14O2	Perillic acid	442530	503437	189125	200954	668108	361764	272826	210254	132026	62521.2	96047.2	103252	280174	77981.1	47383.3	653680	119847	284278	338798	115198	161940	419719	202234	64749.7	166973	529400	186093	499711	248426	124907	369755	19159.7	62199.4	408330	76970.9	213002
801.469	3.79	802.476	C38H76O13P2	PGP(16:0/16:0)	126423	59466.4	47444.9	71828.4	37726	111989	147383	41328	87168.3	27374.5	124619	145189	143653	45769.4	20087.7	311809	54288.9	247143	136677	60243.6	165191	350596	71186.9	162854	61393.9	59574.1	133327	61949.2	52209.5	63432.5	18372.5	187050	166387	198146	187361	101327
853.502	4.12	854.507	C42H80O13P2	PGP(18:1(11Z)/18:1(11Z))	764451	598312	557556	453279	349189	387948	466873	805021	497889	463166	951133	780362	876154	1.04564e+06	321794	1.22538e+06	437628	1.63338e+06	471356	403037	1.08891e+06	923482	738393	1.01475e+06	580151	317373	682548	462724	422086	641723	173135	1.2683e+06	972771	406299	1.30897e+06	983119
823.455	4.7	824.46	C40H74O13P2	PGP(18:2(9Z,12Z)/16:1(9Z))	300770	310485	146897	65041.8	188799	96619.2	202613	961059	100794	110417	1.07993e+06	928959	552481	218503	92940.7	764611	103883	1.24932e+06	65831	125651	191682	99922.2	110204	258411	90503.4	104068	194880	46995.8	65863.9	112347	48778.2	259539	143703	61192.6	923499	472264
395.138	4.11	396.147	C17H24N4O5S	Phe-Cys-Gln	94689.2	2233.96	47785.9	67914.9	63570.5	183950	309460	269635	163949	129775	328551	395044	553288	974270	151340	825933	152421	1.53244e+06	379973	314779	838769	736769	443173	603207	23021.5	88383	83944	70081.5	45332.2	109829	5913.88	346020	218267	192286	476475	606375
223.107	13.17	222.1	C11H14N2O3	Phe-Gly	390245	262807	623787	367391	260281	270099	359825	634022	324769	666033	736526	642918	419029	687344	643647	500924	628741	425173	453180	667052	588991	372753	487918	833840	485191	342327	667914	229552	375876	743412	517456	1.21593e+06	1.13537e+06	388105	846580	508638
192.138	18.05	191.131	C12H17NO	Phendimetrazine	767883	914815	399077	459494	1.19135e+06	724927	583487	218722	270780	171284	261548	213383	522796	139566	127004	1.18121e+06	247015	586410	616519	244932	341529	778903	444373	146939	274737	960047	384767	966971	478412	412792	698256	56531	151036	776697	172921	770728
122.096	22.42	121.089	C8H11N	Phenethylamine	1.37065e+06	1.41147e+06	961081	1.03586e+06	1.69242e+06	1.2268e+06	1.18616e+06	776169	947238	902738	651871	471105	973522	532789	414493	1.31514e+06	728262	537157	777853	423449	498600	919512	639188	226243	997572	1.41261e+06	934660	1.39443e+06	1.06191e+06	945004	361746	500437	662861	1.32497e+06	670017	1.07498e+06
353.049	5.07	354.056	C19H14O5S	Phenolsulfonphthalein	16899.9	63357.8	19286.8	39159.4	70955.8	86705.9	187007	55041.8	93810.3	88566.8	155638	208132	276526	67607.1	130734	287810	121288	190876	145907	155991	259318	175755	148856	276230	13227	47071.3	46938.8	49560.5	70056.2	57212.1	79750.5	35147	84270.1	79333.8	41219.6	99196.8
137.06	13.11	136.052	C8H8O2	Phenylacetic acid	717887	676168	745122	689986	579419	639349	669305	858658	685539	755041	560331	748282	703563	717101	750179	664202	757069	681767	696311	706662	707787	656761	703841	605901	730329	577365	727455	596837	628017	665868	661095	865609	758924	646360	743170	627117
123.08	22.52	122.073	C8H10O	Phenylethyl alcohol	1.07091e+06	1.1016e+06	993189	889241	1.07578e+06	1.07107e+06	1.06764e+06	838714	920557	835584	722757	542742	903795	605063	540305	1.06531e+06	725218	507973	756744	432954	521165	813297	563599	237435	1.01981e+06	1.04631e+06	981647	1.06633e+06	954271	876353	1.03492e+06	580550	760599	1.08104e+06	710349	914140
207.112	10.26	206.106	C11H14N2O2	Phenylethylmalonamide	265517	249432	260893	252576	147642	201475	257669	523733	243624	373419	501679	550462	308865	392600	406618	294918	378959	372282	381606	483534	516686	316204	393314	804518	480535	186606	450016	246850	415457	425416	293030	745939	603365	308667	637067	399933
151.075	7.03	150.068	C9H10O2	Phenylpropanoate	605511	466238	600926	527389	538134	507003	497379	446566	518734	533063	598805	569244	515369	583307	578443	542495	539526	571202	476222	495904	461493	455348	545742	476991	716353	512618	566338	497116	541514	576856	506209	523535	583336	489833	509936	519613
423.236	12.04	422.228	C19H30N6O5	Phe-Thr-Arg	8176.85	15477.7	11638.3	14473	4917.12	12037.9	13350.8	8056.59	8329.41	1.31851e+06	265259	2.08539e+06	13030.1	10637.7	17130.5	5070.6	12879.8	22918	6901.9	26577.8	11877.9	18186.2	17528.4	3.94372e+06	8781.14	16021.6	9882.29	17253.9	8891.4	12820	22213.4	14522.5	19081.4	7426.58	6098.26	1.49263e+06
639.292	20.05	638.285	C35H38N6O6	Phe-Thr-Trp-Trp	16636.2	32011.5	124825	103343	25936.3	118553	44400	151991	113282	177956	241166	331638	68971.9	163017	254647	77511.2	191972	280266	82086.9	265476	315909	80859	334619	295250	91440.2	54297.2	151198	56303.8	147594	226165	8432.71	158306	149576	53028.3	233765	85930.7
251.248	8.13	250.241	C16H30N2	Phlegmarine	387912	378161	316464	630292	161383	340906	224261	836124	434685	361428	555057	766945	526692	13818.8	404142	732636	603842	682132	354011	634937	863695	458395	547581	697767	509523	174753	414385	179361	287175	480800	119354	421393	413188	366030	686891	324775
127.039	13.38	126.032	C6H6O3	Phloroglucinol	198874	158541	208115	155135	123774	188690	213755	264019	247817	353178	288311	587234	318117	425183	395550	181763	307748	490715	324056	534702	372197	370381	315387	1.27282e+06	221775	120097	209132	150695	150673	174750	147034	292564	230923	162692	236515	198294
212.043	15.17	211.036	C4H10N3O5P	Phosphocreatine	18800000	14600000	14700000	8.66633e+06	5.49826e+06	7.48171e+06	11300000	17300000	6.24167e+06	8.59027e+06	14300000	11000000	12500000	18500000	15400000	8.00993e+06	13400000	15500000	17700000	20900000	19700000	11100000	18900000	27200000	33000000	11900000	20700000	8.91828e+06	18500000	18200000	9.09129e+06	20100000	15500000	8.32078e+06	14800000	13700000
170.057	14.09	169.05	C4H12NO4P	Phosphodimethylethanolamine	3.13383e+06	2.35606e+06	3.96007e+06	3.30754e+06	963653	2.20102e+06	2.47398e+06	3.89103e+06	2.44694e+06	3.83998e+06	4.94984e+06	5.10242e+06	3.14892e+06	5.40459e+06	5.82004e+06	1.46131e+06	4.98739e+06	4.04469e+06	3.97518e+06	7.48383e+06	5.59487e+06	2.66051e+06	4.87991e+06	6.53549e+06	8.12193e+06	2.1679e+06	6.20712e+06	2.54524e+06	6.5285e+06	7.95818e+06	3.25372e+06	11700000	8.77727e+06	3.16755e+06	8.91089e+06	4.13409e+06
198.028	16.44	197.02	C3H8N3O5P	Phosphoguanidinoacetate	730551	559656	724788	586766	312423	460664	550545	793436	482274	667196	838521	998949	727422	816416	763364	452505	689871	657916	582318	646686	562217	522410	586018	553612	421181	135533	266663	168658	269508	277831	41146.9	70060.2	46165.4	37164.3	69545.9	62033
125	14.99	123.993	C2H5O4P	Phosphonoacetaldehyde	17000000	15600000	17700000	15000000	7.51113e+06	11600000	14600000	31200000	21600000	23800000	29300000	30900000	17700000	33500000	31200000	12400000	26000000	17200000	19000000	22700000	22600000	16900000	20000000	23900000	45600000	14300000	33200000	15700000	23800000	21300000	17500000	45500000	37800000	17700000	37900000	18000000
835.535	3.87	836.541	C43H81O13P	[PI (16:0/18:1)] 1-hexadecanoyl-2-(9Z-octadecenoyl)-sn-glycero-3-phospho-(1'-myo-inositol)	689730	368308	570796	458905	379748	628767	657094	1.23031e+06	649444	712560	1.44201e+06	1.32381e+06	459183	736763	559424	692322	705684	702032	406416	594274	394111	449125	690451	558308	261028	230320	413256	196321	171130	577563	33582	1.17912e+06	590522	270351	2.08121e+06	702207
835.531	20.75	834.526	C43H79O13P	PI(16:0/18:2(9Z,12Z))	250817	251204	453378	391655	184075	365206	273638	483272	490744	270379	346583	272958	248517	313550	332795	118968	230638	89679.8	184642	154843	160511	102471	89622.9	186338	368578	199894	444408	222993	383440	445130	123779	626768	535955	268384	376138	255710
887.566	3.85	888.573	C47H85O13P	PI(16:0/22:3(10Z,13Z,16Z))	218746	121025	211510	151605	153234	240533	206776	408520	221455	247791	438019	422790	139845	215938	179333	240264	237549	189560	130524	173630	110704	136512	230336	184133	89162.7	84130	152046	71587.2	56217.3	204938	13948.4	414870	233946	121321	825229	298698
861.551	3.87	862.557	C45H83O13P	[PI (18:0/18:0)] 1,2-di-(9Z-octadecenoyl)-sn-glycero-3-phospho-(1'-myo-inositol)	510169	288914	483990	347594	279762	474262	470110	978911	520431	510594	1.06845e+06	849929	307175	495186	366645	497954	486308	459419	257240	344658	231054	299972	436570	367271	186718	165326	259648	130119	112264	349931	21567.3	673055	385229	174806	1.32597e+06	417999
275.164	17.89	274.157	C17H22O3	Podocarpic acid	1.00878e+06	1.09818e+06	754694	821359	1.31312e+06	1.02438e+06	840697	659732	633491	478293	348573	345083	835363	302313	307754	1.39768e+06	605131	881867	927924	373463	691179	1.13545e+06	759879	244811	646924	1.18805e+06	743681	1.24847e+06	827739	831748	998559	151864	340334	1.14532e+06	443645	1.17415e+06
583.44	4.18	582.434	C30H62O10	Polidocanol	1.74567e+06	2.17562e+06	2.46206e+06	1.09506e+06	1.79913e+06	1.35657e+06	1.35686e+06	2.13121e+06	1.65561e+06	1.1225e+06	2.31909e+06	1.5422e+06	1.58558e+06	2.08803e+06	1.2416e+06	1.75177e+06	1.02859e+06	1.73223e+06	1.11269e+06	885557	1.38394e+06	1.18997e+06	1.54915e+06	1.13238e+06	1.41961e+06	1.3528e+06	1.59361e+06	1.16623e+06	999060	1.56941e+06	905625	1.88369e+06	1.75947e+06	1.12014e+06	1.6925e+06	1.50048e+06
235.169	18	234.162	C15H22O2	[PR] 1,13-Dihydroxy-herbertene	1.11296e+06	1.10335e+06	604728	638235	1.32288e+06	995835	763033	289765	466155	278784	252541	259565	857558	284503	205710	1.26797e+06	392164	771950	913826	393377	520386	1.02239e+06	711215	169980	561748	1.14839e+06	323156	1.10845e+06	831235	596010	928973	115864	195930	1.01058e+06	225877	883473
205.159	3.87	206.167	C14H22O	[PR] (+)-15-nor-4-thujopsen-3-one	3.92876e+06	2.27162e+06	2.54012e+06	1.91422e+06	1.0637e+06	1.47547e+06	1.34876e+06	3.62502e+06	2.08568e+06	1.84817e+06	4.48051e+06	3.14927e+06	2.15978e+06	2.5046e+06	1.37777e+06	2.59721e+06	1.8216e+06	5.79627e+06	1.46114e+06	2.12908e+06	3.52712e+06	2.30066e+06	2.03682e+06	16200000	9.06028e+06	2.40352e+06	3.81869e+06	1.40462e+06	1.24872e+06	2.83638e+06	846666	4.43541e+06	3.28665e+06	1.74117e+06	5.32358e+06	3.98771e+06
251.165	4.13	252.173	C15H24O3	[PR] (+)-2-Sterpurene-6,12,15-triol	280801	211109	204981	155133	142020	186541	204633	493119	246301	282423	483150	465938	312484	578041	227962	458760	296612	821603	188741	273276	586600	305384	369968	531421	240712	113062	245195	110085	150077	274340	69765.4	349488	270411	142061	584889	309009
527.447	4.1	528.454	C35H60O3	[PR] 32,35-anhydrobacteriohopaneterol	8554.72	0	2200.15	15175.7	41639	69063.1	53445.3	42426.4	82064.5	62474.3	350559	286939	321985	457728	57373.1	535720	112413	1.02592e+06	197028	168977	693235	369227	295691	500025	2437.47	19271.1	32694.7	27781.1	7822.58	70762.3	0	156125	123184	75948.1	306042	264036
199.169	18.01	198.162	C12H22O2	[PR] Citronellyl acetate	668848	744810	345849	373441	861000	553194	475491	348091	256307	148857	207731	180640	489571	140369	115977	879857	194814	430484	552357	199363	292683	609110	337707	121410	290147	781428	200615	684729	386456	310058	600584	52813	135769	611110	140632	535477
319.264	4.15	320.272	C21H36O2	Pregnanediol	269500	175616	215371	170141	140926	187531	195579	328358	206171	180818	377417	323468	153745	190116	160856	248342	181368	243139	133458	185106	86650.6	157109	186701	132944	55321.3	69532.2	109686	59457.3	45132.2	152711	11501.9	312740	164196	88932.8	552683	184838
183.102	17.96	182.094	C10H14O3	[PR] Iridotrial	541518	642180	265627	290854	857746	491902	390930	280427	180702	109249	172410	160931	393981	107393	82293.7	825770	149949	383877	449707	123392	216063	561087	164471	100914	194132	688056	268410	641943	327903	152703	474126	34439.3	88968.3	519366	111642	326589
529.381	4.16	528.376	C40H48	[PR] Isorenieratene/ (Leprotene)	38600000	36400000	41900000	32700000	32800000	30800000	38300000	53000000	34700000	36500000	56600000	50000000	37000000	51200000	33400000	45800000	36000000	54600000	28700000	34500000	45000000	36100000	35200000	45000000	29300000	22000000	35700000	25900000	31500000	39300000	18700000	46700000	39800000	29200000	50600000	37300000
265.181	4.08	266.188	C16H26O3	[PR] Juvenile hormone III	154343	99328.6	129769	96780.4	87600.4	139384	163973	323700	190248	184899	280885	331595	179436	329527	200936	285531	215331	465313	135204	237040	378495	226585	266246	330582	0	37585.8	60879	56508.3	68787.1	152162	34553.9	163106	159251	70863	303942	141029
171.138	20.95	170.131	C10H18O2	[PR] Limonene-1,2-diol	815214	914874	349019	435559	1.00568e+06	619742	636103	273184	363023	347354	325963	292413	735477	287426	261415	1.01331e+06	502343	475048	706045	398028	465263	809639	535947	304131	395076	943157	333633	919548	412479	287492	758625	115585	227468	701343	212101	295256
203.18	4.13	204.188	C15H24	[PR] (+)-Longifolene	125930	93950.7	110783	53386	65472.1	47918.8	91419.2	145613	82420.9	69928.4	165667	101389	134131	142264	39577	146928	63285.5	213017	63471.3	47705.7	136454	96860.6	86160.3	108631	61332.7	39743.4	68786.8	45575.3	42728.8	85571.2	18688.5	192623	121574	43581.4	248161	150482
260.112	13.77	259.106	C11H17NO6	Proacacipetalin	181408	175457	204236	138759	125201	253483	161142	675385	283320	264209	597812	518178	302006	297789	293243	313724	337692	341409	147609	270061	426454	215054	260697	588011	196518	74237.9	249299	70125.7	170539	222638	90572	264255	224505	106270	404220	223010
213.123	15.75	212.116	C10H16N2O3	Pro-Pro	47286	47400.7	69108.2	53706.2	34947.3	35483.1	60652.2	76912.4	46684.5	53820.7	54999.9	74256.4	83270	87993.7	83035.1	47478.8	74481.9	58917	86409.7	90766.8	100227	69697	93774.1	115707	138057	42113.8	77103.4	53399.5	94342.4	113109	80312.5	124863	104566	58703.6	114844	100230
333.207	4.28	334.214	C20H30O4	Prostaglandin A2	1.23135e+06	957661	977073	510223	658770	760089	912739	2.91099e+06	1.14903e+06	1.03086e+06	2.54849e+06	2.43396e+06	1.36483e+06	3.17203e+06	870694	2.04402e+06	1.12418e+06	3.95521e+06	725174	996952	2.54134e+06	1.15024e+06	1.44222e+06	2.38382e+06	1.08374e+06	437457	1.08045e+06	490746	644671	1.34874e+06	323953	1.44583e+06	1.39835e+06	509712	2.74723e+06	1.48448e+06
97.0287	14.28	96.0211	C5H4O2	Protoanemonin	114825	101498	102888	79544.6	68802.2	80871.6	100789	39072.9	67851.2	84658.2	47675.6	100623	101766	63237.3	120449	41891.4	115752	115463	125318	135903	123408	77685.8	131935	436713	272768	106922	106629	91300.8	125709	54608.6	69023.5	96677.1	75622.5	98480.1	43330.5	119155
316.192	5.06	317.199	C19H27NO3	Protoemetine	112666	79515	84053.2	126564	74622.1	127685	93089.2	373956	172421	177879	278363	248447	173888	337055	208943	179441	190259	392481	153451	327039	304628	191847	241377	432508	114944	50283.4	108997	67677	105599	108177	50297.4	164198	129554	86775.2	239764	145525
285.221	4.3	284.214	C20H28O	[PR] Retinal	0	0	58972.8	0	28403.9	0	0	0	41787.3	22144.9	0	0	0	83870.4	0	113546	0	199309	15774.2	39538.9	0	44095.1	61709.3	26690.3	0	28172.6	0	27480.4	0	24942	28875.6	0	20551.5	10478.4	36314.8	0
287.238	4.1	288.245	C20H32O	[PR] Taxa-4(20),11(12)-dien-5alpha-ol	609025	770630	595523	260858	384403	231718	326082	881758	258003	231211	1.21571e+06	674609	1.07837e+06	1.23265e+06	163713	1.29077e+06	349831	2.03573e+06	395674	314920	1.1392e+06	610090	756631	829270	338568	211685	317469	359977	308791	536483	138574	1.1424e+06	556805	213889	1.31501e+06	1.23853e+06
299.202	4.17	300.209	C20H28O2	[PR] Tretinoin/All-Trans Retinoic Acid	747217	571199	564999	287728	277685	388957	440080	1.31184e+06	520913	562489	1.46107e+06	1.32317e+06	1.12554e+06	1.75933e+06	407747	1.56393e+06	628145	2.49697e+06	544000	609436	1.52644e+06	932450	980251	1.39093e+06	526017	241334	535824	290001	333731	759179	151268	1.04912e+06	860907	318679	1.49455e+06	1.06092e+06
489.358	4.09	488.35	C30H48O5	[PR trihydrox] (+)-3beta,11alpha,15alpha-trihydroxy-cycloart-24E-en-26-oic acid	13300000	10900000	13300000	8.43918e+06	8.08493e+06	7.82517e+06	8.3579e+06	6.13304e+06	8.52865e+06	7.42072e+06	15300000	11900000	14800000	14300000	5.34864e+06	21500000	8.9031e+06	24300000	10400000	8.51256e+06	20100000	17100000	14800000	16500000	12500000	7.17264e+06	11300000	11200000	7.08073e+06	11700000	5.17031e+06	19100000	14200000	8.77284e+06	18900000	15200000
265.143	10.44	264.136	C15H20O4	[PR trihydroxy(2:0)] (-)-1alpha,7beta,12-trihydroxy-2,9-illudadien-8-one	125479	107987	138239	141153	123976	130763	116730	106109	134337	133614	183056	141572	130293	149396	146188	81733	144096	327464	140202	152613	144615	143491	143540	1.18673e+06	625085	186069	304158	135925	142472	126042	131569	142400	129252	135753	123877	150295
788.546	3.86	789.552	C42H80NO10P	PS(18:0/18:1(9Z))	250016	110057	220231	142683	103081	240803	237044	465286	262311	244202	572929	569329	187757	275612	212903	275825	253737	251777	140547	249082	144038	183662	291782	222991	66383.6	47819.7	108638	40061.2	33730.2	201475	1472.66	406087	202382	71263	826976	294473
437.013	13.37	438.021	C19H16N2O4Cl2S	Pyrazolate	73435.8	71419.8	109728	64464.7	5908.86	24024.7	41066.3	88345.2	107446	159859	109264	86647.8	59441.1	135098	98739.7	21834.8	91177.9	124361	77987.3	160481	102826	78147.1	67902	91331.5	327718	120992	341227	176546	292686	350959	251448	978434	587452	230302	801025	107600
168.065	15.07	167.058	C8H9NO3	Pyridoxal	476015	421303	549719	435144	263494	301916	396118	550163	438532	407720	572579	485651	439659	572721	471689	341752	430502	423021	537954	574142	575813	313559	433622	626259	635357	329710	625333	415596	614005	533532	417161	870773	644700	414386	684400	453700
170.081	8.08	169.074	C8H11NO3	Pyridoxine	3.8329e+06	3.10792e+06	4.03064e+06	3.10841e+06	1.63234e+06	2.87815e+06	3.14767e+06	4.57397e+06	3.17563e+06	4.13808e+06	4.63557e+06	4.89506e+06	3.64774e+06	5.22132e+06	4.25139e+06	2.36724e+06	3.08389e+06	2.82731e+06	2.83859e+06	2.95475e+06	2.93563e+06	2.29423e+06	2.09716e+06	3.69303e+06	5.16425e+06	2.42907e+06	4.89982e+06	2.68343e+06	4.41749e+06	4.44631e+06	3.39925e+06	5.60282e+06	4.99462e+06	3.09438e+06	4.62989e+06	2.95792e+06
277.059	14.84	278.067	C9H15N2O6P	Pyrimidine 5'-deoxynucleotide	393293	697918	582281	715956	1.13209e+06	771687	744316	412883	414949	543308	432961	453330	629809	360959	372610	1.17316e+06	463811	437581	643240	422572	468597	877062	543080	372365	361789	1.09507e+06	560929	1.35644e+06	761437	537320	1.10239e+06	487759	529786	1.24125e+06	492561	811782
299.061	4.01	298.054	C12H15N2O3PS	Quinalphos	0	0	0	0	0	0	0	0	0	0	0	0	0	0	0	0	0	0	0	0	0	0	0	0	0	0	0	0	0	0	0	0	0	0	0	0
162.055	7.16	161.048	C9H7NO2	Quinoline-3,4-diol	35232.9	72891.9	137123	115354	93093.1	72663.7	100767	73428.1	102562	122120	115280	113411	120078	49001.7	126049	87625	98310.2	42801.9	25239	67793.9	46240.4	6266.64	15958.4	35519.7	187007	208083	249004	251471	289957	224557	303543	290623	209152	233041	225972	181668
239.114	22.21	238.107	C10H14N4O3	quinonoid dihydro-(6H)-biopterin	471291	363130	444711	363129	213539	317306	474725	583742	388627	462513	585164	438570	503435	445888	350777	326024	479241	322263	434761	320845	337275	404506	369880	215731	890640	355575	688791	420788	596952	604756	518872	736466	719898	499156	737802	474611
285.223	4.13	286.23	C20H30O	Retinol	207834	161198	157052	121470	114919	132667	181821	254841	132616	133926	266467	267473	185611	231597	99743.8	229095	139910	332974	148047	123256	210810	190644	196720	187156	126881	86876.9	150974	76713.3	92682.3	174789	32548.6	250561	198736	98767.9	422635	252040
156.102	12.86	155.095	C8H13NO2	Retronecine	606690	575194	576261	589141	554680	603880	545465	537598	585584	600921	719250	540448	352829	560183	355135	509922	629005	619818	564131	599151	378598	616609	621688	515863	657480	506403	692577	552257	616679	553201	293018	708374	470764	601932	441809	578913
377.145	16.2	376.138	C17H20N4O6	Riboflavin	0	37180.4	0	0	0	0	1637.18	10150.4	3180.11	4.42598e+06	587000	4.75241e+06	13085.6	0	23277.2	1863.48	7799.66	0	26175.6	0	0	22519.9	0	6.83467e+06	12669.5	0	0	2005.98	0	2212.6	4494.65	35955.4	0	0	0	3.43306e+06
380.112	13.28	379.105	C13H21N3O8S	(R)-S-Lactoylglutathione	403089	128203	58847.7	63774.3	15623.3	46813.7	81319	459508	154714	633634	351131	250257	65106.6	401611	278280	107820	208020	70242.1	44810	106195	88405.4	50058.4	72672.2	170348	1.15196e+06	116515	557870	143645	583433	757592	152512	1.64088e+06	1.68604e+06	310584	2.04087e+06	841193
250.144	15.38	249.136	C14H19NO3	Ruspolinone	25207.1	24966.9	28015.5	29318.5	25151.2	25761.6	25893.9	17976.2	21153.6	650106	680177	19851.2	19775.7	15556.2	19619.2	33151.9	29438.4	1.16674e+06	17104.3	21996.5	12331.1	25208.4	14697.8	35590.6	11129.9	26532.6	21805.8	29543	18502.2	36378.1	21188.7	14832	17009.2	25229.4	16265.3	23787.3
114.055	15.72	113.048	C5H7NO2	(S)-1-Pyrroline-5-carboxylate	1.66219e+06	1.62843e+06	1.57903e+06	1.75801e+06	1.83269e+06	1.81138e+06	1.72141e+06	1.54648e+06	1.61932e+06	1.69551e+06	1.56763e+06	1.49736e+06	1.69568e+06	1.45384e+06	1.46384e+06	1.79689e+06	1.61441e+06	1.50299e+06	1.63142e+06	1.3514e+06	399919	1.66193e+06	1.56152e+06	1.8845e+06	1.69146e+06	1.66656e+06	1.61865e+06	1.73397e+06	1.58813e+06	1.60357e+06	1.65748e+06	1.39446e+06	1.55248e+06	1.65335e+06	1.47314e+06	1.74111e+06
131.07	4.18	130.063	C6H10O3	(S)-3-Methyl-2-oxopentanoic acid	925481	833623	859186	769890	565367	661904	731387	1.31205e+06	768836	822959	1.1954e+06	1.18884e+06	1.06406e+06	1.29138e+06	768807	1.083e+06	749039	1.58672e+06	764835	713130	1.24715e+06	855723	785610	1.01553e+06	1.03644e+06	591645	961511	493230	667823	896940	430876	949034	1.1289e+06	678563	1.27191e+06	666435
385.128	13.8	384.122	C14H20N6O5S	S-Adenosyl-L-homocysteine	855654	779834	1.15023e+06	969489	428966	884761	795347	1.34344e+06	1.01657e+06	1.53757e+06	1.70633e+06	1.83368e+06	1.12089e+06	1.95057e+06	1.95545e+06	844586	2.08271e+06	1.92104e+06	1.44848e+06	2.33502e+06	2.00522e+06	1.46475e+06	1.97527e+06	2.67206e+06	1.294e+06	527970	1.15635e+06	642358	1.12692e+06	1.11546e+06	632362	1.76157e+06	1.44989e+06	743123	1.48271e+06	902004
399.144	16.64	398.137	C15H23N6O5S	S-Adenosyl-L-methionine	10300000	9.14358e+06	11100000	10900000	5.34502e+06	9.02596e+06	10100000	12000000	9.71139e+06	10200000	11500000	10700000	11200000	11100000	11400000	8.32304e+06	11700000	9.40412e+06	11800000	12000000	11900000	9.78498e+06	12000000	8.80994e+06	14800000	9.47891e+06	14400000	11500000	13300000	14700000	11800000	17500000	16200000	12300000	16000000	11400000
309.278	4.09	308.272	C20H36O2	Sclareol	28100000	21800000	23700000	13800000	13900000	13600000	18700000	16700000	17900000	14200000	31100000	23500000	37100000	33900000	10700000	45600000	16300000	53400000	23200000	17200000	43600000	32700000	28100000	29800000	20200000	13900000	19900000	18300000	13100000	20600000	10200000	37600000	28900000	16500000	43000000	28900000
291.047	9.73	290.04	C7H15O10P	Sedoheptulose 7-phosphate	2740.97	0	0	1487.94	0	0	2064.1	7036.3	0	6725.53	4195.92	0	1381.98	6385.89	7336.8	1690.19	14709.5	0	6006.53	4923.32	9900.84	12616.1	4941.11	5060.64	27770.5	7316.8	22744.8	12268.9	18828.1	20075.8	3359.59	40102.9	26258.4	6640.4	26457.1	12433.6
280.19	7.22	279.183	C16H25NO3	Serratine	129438	185849	137633	117652	152361	103151	172198	355893	122920	103040	220292	193507	148761	94453.1	93467.1	241599	118192	214697	115924	110413	116754	133653	115213	201209	88453.1	82734.1	126769	91895.5	102621	143526	66687.6	103969	118503	109364	180447	181096
349.182	5.04	348.176	C12H24N6O6	Ser-Ser-Arg	993619	1.20709e+06	1.1801e+06	697463	1.51462e+06	1.5423e+06	1.20537e+06	2.56389e+06	1.38404e+06	1.21419e+06	2.82641e+06	2.8475e+06	1.96511e+06	3.32006e+06	873517	3.24875e+06	1.34696e+06	3.70892e+06	751040	1.46416e+06	3.05494e+06	1.15259e+06	2.16015e+06	2.92617e+06	1.40483e+06	646567	1.52725e+06	686232	1.00892e+06	2.13843e+06	472488	1.31452e+06	1.80905e+06	811514	2.45349e+06	2.42364e+06
306.08	12.74	305.074	C17H17NCl2	Sertraline	87736.9	65483.4	191507	209142	205415	262200	213426	331183	293630	423458	551429	804285	441202	751625	884461	519768	794106	1.21089e+06	657688	1.3569e+06	1.61778e+06	388320	1.11758e+06	2.22924e+06	373122	187854	364811	223233	492223	578136	325858	829824	768552	323922	706646	554915
427.095	17.02	426.088	C13H22N4O8S2	S-glutathionyl-L-cysteine	383635	249671	147767	94009.7	37521.5	64400.3	175979	306403	112927	86117.9	73400.4	83529.1	113777	110979	56105.6	72294.6	38255.6	57915.9	56232.1	45428.6	60245.2	28778.7	20187.5	37095.8	423494	99207.1	182670	58497.4	94976.5	88190.6	58515.1	169663	147465	64745.9	132843	55776.5
337.203	5.02	338.209	C19H30O5	Shiromodiol diacetate	52557.3	17882.3	45070.1	24035.7	7073.38	31395.1	17343.9	106710	48369.8	47832.6	122761	110275	49153.6	170275	52070.3	23941.3	68014.5	118043	7296.62	50222.6	69651.8	9986.93	28192	75034.8	47932.2	10683	36788.3	15028.7	21867.9	51209.2	11775.8	68446.8	46620	13327.2	117510	42319.4
133.014	19.4	134.022	C4H6O5	(S)-Malate	520481	450405	730095	592687	249984	555125	513761	1.00447e+06	618750	950101	1.40127e+06	1.50689e+06	998117	1.61231e+06	1.41751e+06	670440	1.29251e+06	1.34799e+06	1.28003e+06	1.73459e+06	1.61425e+06	1.09041e+06	1.42347e+06	1.88285e+06	1.52408e+06	483918	1.13187e+06	564879	1.19448e+06	1.31648e+06	645331	1.67134e+06	1.42433e+06	749844	1.64686e+06	1.07812e+06
689.523	4.17	688.516	C37H73N2O7P	SM(d18:0/14:1(9Z)(OH))	109000000	114000000	129000000	73800000	92300000	80200000	90900000	138000000	89400000	89300000	141000000	111000000	96100000	134000000	81700000	119000000	83800000	137000000	70600000	79300000	108000000	90800000	94800000	97400000	90500000	58000000	91200000	66400000	72900000	97000000	49100000	114000000	105000000	67400000	128000000	95700000
443.257	4.19	444.264	C23H41O6P	sn-3-O-(Geranylgeranyl)glycerol 1-phosphate	220750	133502	199205	149618	124727	152720	200066	361133	221837	195799	296736	311145	144212	191150	154290	180441	212081	146094	160759	174429	122745	176990	210165	166919	66211.5	96619.6	116401	74330.1	55580.6	158394	4163.37	309772	195804	110629	464264	192429
335.073	16.1	334.067	C9H19O11P	sn-glycero-3-Phospho-1-inositol	199097	126500	204950	162800	60122.2	145495	157130	263454	159913	224828	253021	337820	187579	304857	258818	121774	231694	224663	196358	263853	242083	168550	205178	406517	264579	89963.1	214360	105456	178670	214296	125161	336311	248939	133859	275531	155967
258.109	14.6	257.103	C8H20NO6P	sn-glycero-3-Phosphocholine	754000000	601000000	762000000	672000000	313000000	573000000	618000000	856000000	566000000	725000000	892000000	969000000	701000000	967000000	875000000	458000000	790000000	801000000	751000000	895000000	895000000	611000000	759000000	1070000000	1090000000	494000000	923000000	525000000	834000000	987000000	605000000	1130000000	942000000	533000000	1000000000	685000000
216.063	15.76	215.056	C5H14NO6P	sn-glycero-3-Phosphoethanolamine	2.06381e+06	1.47779e+06	2.13638e+06	1.86647e+06	705711	1.65004e+06	1.73669e+06	2.69755e+06	1.67985e+06	2.08015e+06	2.88599e+06	3.27755e+06	2.2466e+06	3.17914e+06	2.94158e+06	1.36402e+06	2.85274e+06	2.68936e+06	2.24266e+06	3.07205e+06	3.1285e+06	2.0809e+06	2.59743e+06	4.11202e+06	3.07907e+06	942585	2.55771e+06	1.11074e+06	2.11607e+06	2.9548e+06	1.32623e+06	3.32173e+06	2.59693e+06	1.28787e+06	3.10905e+06	1.89626e+06
173.021	15.76	172.014	C3H9O6P	sn-Glycerol 3-phosphate	121104	85127.6	123626	109044	38387.3	98441	118741	142004	95912	116675	153965	181831	132713	169112	160701	76895.2	141385	134910	138868	202147	165243	128086	158212	217172	198371	56605.1	135575	60245.6	120734	162694	88162	194390	147683	66213.3	152472	96983.3
219.174	20.84	218.167	C15H22O	Solavetivone	1.59458e+06	1.52755e+06	705945	884039	1.74284e+06	1.4412e+06	1.22678e+06	497621	675046	676197	720631	379190	1.37936e+06	267811	515077	1.61096e+06	1.04238e+06	1.13382e+06	1.37404e+06	726707	860182	1.4777e+06	1.11395e+06	783556	299608	1.52353e+06	214628	1.59384e+06	339372	584871	1.3413e+06	227665	447150	1.3805e+06	542286	1.05389e+06
261.038	15.2	262.045	C6H15O9P	Sorbitol 6-phosphate	122006	90683.7	101632	51174.8	9882.14	35864.6	65358.8	131390	41968.5	73906	126857	124252	106395	159648	120862	47520.9	114840	123803	172845	203388	183646	110958	179333	258617	327256	79041.1	213084	75558.3	192060	187582	112675	311139	246515	109355	273135	143148
621.437	4.09	620.429	C36H60O8	soyasapogenol B-3-O-beta-glucoside	5.26108e+06	4.7995e+06	3.62382e+06	3.03478e+06	3.37652e+06	2.93825e+06	3.2343e+06	2.78457e+06	3.57624e+06	3.0291e+06	5.11434e+06	4.35487e+06	5.42432e+06	5.0686e+06	1.84231e+06	8.02672e+06	3.29054e+06	9.10442e+06	4.07839e+06	3.4201e+06	7.13989e+06	5.78521e+06	5.0705e+06	11100000	12200000	4.84112e+06	7.14245e+06	4.73567e+06	4.15333e+06	5.503e+06	3.77509e+06	7.88e+06	5.76388e+06	4.03222e+06	7.11e+06	5.308e+06
230.247	7.09	229.241	C14H31NO	[SP (14:0)] 1-deoxy-tetradecasphinganine	1.01813e+06	1.06422e+06	1.38865e+06	1.05273e+06	1.19689e+06	1.14262e+06	1.19852e+06	799316	1.19177e+06	1.2041e+06	1.18241e+06	1.03689e+06	1.02562e+06	1.05046e+06	1.13409e+06	981385	1.06757e+06	976139	925403	956544	877670	922252	965280	879143	1.01626e+06	1.23576e+06	937496	1.23869e+06	1.33622e+06	950833	1.20449e+06	897860	1.28628e+06	1.13847e+06	829921	1.0984e+06
242.211	5.17	241.204	C14H27NO2	[SP (14:0/2:0)] tetradecasphinga-4E,6E-dienine	427539	368323	415931	319539	340716	480713	228583	651425	419723	398826	940422	1.01258e+06	771078	302245	366879	658633	476055	1.01083e+06	387759	441906	620699	501765	510633	830115	416094	309353	609219	305464	268099	472932	253990	444504	720220	369066	677570	613121
600.467	4.16	599.458	C34H65NO5S	[SP (16:0)] N-(3E-hexadecenoyl)-deoxysphing-4-enine-1-sulfonate	173000000	188000000	209000000	110000000	160000000	129000000	137000000	194000000	130000000	112000000	204000000	137000000	143000000	198000000	108000000	179000000	105000000	199000000	98000000	87100000	151000000	128000000	129000000	109000000	137000000	96400000	141000000	104000000	107000000	149000000	81900000	154000000	158000000	110000000	194000000	147000000
616.472	4.39	617.478	C34H68NO6P	[SP (16:0)] N-(hexadecanoyl)-sphing-4-enine-1-phosphate	411480	337359	356740	356319	255893	539222	496945	928827	457403	556767	1.00848e+06	1.10879e+06	489351	657982	490779	541715	638327	794499	413989	556490	483381	447452	542537	592370	109808	75819.6	129969	52778.1	58298.1	264688	23465.1	366187	232421	83819.4	668821	374006
703.573	4.41	702.567	C39H79N2O6P	[SP (16:0)] N-(hexadecanoyl)-sphing-4-enine-1-phosphocholine	4.25313e+06	3.04982e+06	3.73887e+06	4.2362e+06	2.71625e+06	7.51694e+06	6.46977e+06	9.03016e+06	5.42962e+06	6.17853e+06	10900000	11900000	6.39788e+06	5.02812e+06	6.74426e+06	6.37847e+06	8058826	7.75026e+06	5.42915e+06	6.81211e+06	5.13977e+06	5.82898e+06	6.30904e+06	5.96955e+06	653133	799165	621869	373491	233975	2.2699e+06	117356	4.22229e+06	2.38541e+06	960512	7.45804e+06	4.35721e+06
300.289	4.32	299.282	C18H37NO2	[SP] 3-dehydrosphinganine	42500000	38400000	22600000	20600000	13000000	10100000	9.51817e+06	9.65362e+06	14100000	10500000	18300000	19500000	20500000	15200000	12400000	25000000	10200000	34700000	20100000	12900000	20200000	20500000	15900000	27600000	23700000	18300000	28600000	28800000	20200000	17300000	15700000	26300000	23200000	14400000	25300000	20900000
908.65	4.17	907.642	C48H93NO12S	[SP] (3'-sulfo)Galbeta-Cer(d18:0/2-OH-24:0)	71200000	74100000	83500000	62100000	65800000	58000000	69900000	88300000	67500000	70100000	89900000	78400000	65600000	83700000	62700000	77100000	64500000	83900000	54300000	64900000	74700000	66200000	61700000	77100000	60200000	44800000	10200000	51700000	58800000	70200000	38800000	81800000	70700000	3.63508e+06	87200000	62100000
146.165	16.74	145.158	C7H19N3	Spermidine	216019	333031	244477	330648	766086	420700	202603	86761.9	187718	131716	86813.1	58035.4	174901	21641.3	85651.5	456034	136573	73815.1	164619	47104.4	122283	216996	162283	7245.22	155951	476053	166252	711596	305522	152145	366774	46606.6	137523	532695	92563.9	442465
441.297	13.65	440.29	C26H39F3O2	[ST (2:0/2:0/2:0)] (5Z,7E)-(3S)-26,26,26-trifluoro-27-nor-9,10-seco-5,7,10(19)-cholestatriene-3,25-diol	8.96102e+06	10200000	9.03705e+06	9.10883e+06	11100000	8.59972e+06	7.76656e+06	6.28817e+06	7.40207e+06	6.81127e+06	6.60084e+06	4.13156e+06	6.44257e+06	5.43751e+06	6.79136e+06	9.14952e+06	7.71192e+06	4.8926e+06	5.97975e+06	5.40756e+06	6.27359e+06	6.24816e+06	7.83022e+06	3.47396e+06	7.87744e+06	10200000	8.58394e+06	9.04979e+06	9.58579e+06	7.9823e+06	8.91653e+06	5.89657e+06	6.63466e+06	9.18689e+06	6.3057e+06	8.19617e+06
419.315	6.97	418.308	C26H42O4	[ST (3:0)] (5Z,7E)-(1S,3R,24R)-22-oxa-9,10-seco-5,7,10(19)-cholestatriene-1,3,24-triol	36300000	42700000	42800000	41200000	42700000	38600000	36900000	35700000	36600000	38600000	40400000	35800000	35400000	36200000	38000000	35500000	38200000	34600000	35000000	34200000	32800000	35000000	35800000	32000000	36200000	40500000	39600000	42500000	41300000	39700000	42200000	37000000	38100000	39700000	37700000	39700000
144.102	23.78	143.095	C7H13NO2	Stachydrine	519760	441865	502755	402640	275472	435233	389963	520895	329062	395852	570421	512230	428931	464372	402795	431271	511145	436832	439764	474208	436176	451712	414195	482337	566553	297731	579744	338088	449746	509768	346760	637469	546496	506938	546469	427835
306.077	14.29	307.084	C18H13NO4	Stealthin C	28600000	24400000	37200000	29300000	7.19896e+06	18800000	24300000	35900000	21000000	31500000	43600000	43400000	30500000	47100000	42000000	13300000	38600000	31600000	45600000	60900000	52300000	33300000	50000000	63200000	77200000	32600000	62700000	39200000	67100000	73300000	49700000	105000000	82700000	48700000	95200000	53900000
231.212	4.13	232.219	C17H28	sterone-ring	179948	158185	190076	94346.1	112819	131338	146646	268310	163825	136283	342437	249418	243000	313753	98622.9	326637	165685	400715	135634	142075	261715	171981	211382	222936	122269	86021.2	146457	86829.3	88931.7	176275	25220	332515	207676	91234.8	465034	278581
287.202	4.16	288.209	C19H28O2	[ST hydrox] 3beta-hydroxyandrost-5-en-17-one	221222	133790	147295	104400	95982.3	141034	119960	326687	140087	169622	258182	339740	221778	374370	143450	297570	182000	524596	147844	162939	377130	199715	228646	385035	166861	77254.1	148383	83127.1	91036.6	177784	40950.4	236817	233694	98985.4	384385	216982
393.209	5.01	392.202	C22H32O4S	[ST hydroxy(2:0/2:0)] (7E)-(3S,6RS)-3-hydroxy-6,19-epithio-23,24-dinor-9,10-seco-5(10),7-choladien-22-al S,S-dioxide	3.36821e+06	4.19579e+06	3.52644e+06	1.92544e+06	3.56242e+06	3.55272e+06	3.08156e+06	10800000	3.80849e+06	4.01223e+06	9.39533e+06	10300000	5.13076e+06	11100000	2.96761e+06	8.15057e+06	3.83355e+06	11500000	1.87163e+06	4.03241e+06	8.34173e+06	2.87522e+06	5.19574e+06	8.89058e+06	3.6245e+06	1.33452e+06	4.21463e+06	1.48577e+06	2.81482e+06	6.42228e+06	1.02521e+06	3.92622e+06	5.53969e+06	2.0776e+06	8.11117e+06	7.20046e+06
463.342	4.15	462.335	C28H46O5	[ST Trihydroxy,methy] 3alpha,7alpha,12alpha-Trihydroxy-24-methyl-5beta-cholest-23-en-26-oic acid	34700000	35300000	39000000	29000000	31700000	28700000	31700000	45700000	31700000	34900000	54200000	47100000	34600000	46500000	31000000	41600000	33100000	48100000	26100000	30700000	42200000	37000000	35800000	42800000	29800000	19600000	34400000	25000000	28400000	37500000	15900000	42800000	35200000	25900000	47300000	36300000
423.275	4.66	422.267	C24H38O6	[ST Trihydroxy,ox] 3alpha,7beta,12alpha-Trihydroxy-6-oxo-5alpha-cholan-24-oic Acid	22500000	29800000	26600000	19600000	32200000	24900000	25300000	67300000	25800000	28700000	57100000	51200000	30900000	54300000	24800000	40200000	32600000	57800000	19000000	25700000	31900000	27800000	32000000	38700000	19800000	14900000	27700000	17900000	27800000	35800000	14800000	27500000	30200000	19300000	48600000	48500000
175.096	4.16	174.089	C8H14O4	Suberic acid	1.30965e+06	1.18715e+06	1.18193e+06	863118	836488	1.08366e+06	1.17323e+06	1.93125e+06	1.14943e+06	1.36232e+06	1.29359e+06	1.83791e+06	1.52053e+06	1.66748e+06	989681	1.69292e+06	1.22098e+06	1.99976e+06	1.12349e+06	1.22927e+06	1.70808e+06	1.38038e+06	1.37957e+06	1.73781e+06	1.35638e+06	844967	1.30867e+06	685850	1.18917e+06	1.16632e+06	603509	1.66035e+06	1.49645e+06	1.16869e+06	1.77781e+06	1.10987e+06
341.109	15.36	342.116	C12H22O11	Sucrose	32683.4	22557.6	30838.6	33152.2	41712.5	33272.7	27038.3	28324.7	34864.5	126873	31877.1	37519.2	27215.2	26906.5	34619.7	54282.4	37163.9	24723.7	28574.2	23896.6	34186.1	33454.3	34003.7	47438.4	51517	38695.3	33349.4	40114.4	320454	26994.8	31646.9	23698	38122.6	42085.5	24083.1	35172.5
126.022	14.85	125.015	C2H7NO3S	Taurine	3.44899e+06	2.77622e+06	3.26428e+06	2.98489e+06	1.55936e+06	2.56028e+06	2.87403e+06	4.25056e+06	2.58468e+06	3.59219e+06	4.58204e+06	4.87233e+06	3.46851e+06	4.74108e+06	4.18835e+06	2.21473e+06	3.75649e+06	3.92502e+06	3.71938e+06	4.48077e+06	4.5673e+06	3.26968e+06	3.93935e+06	5.65299e+06	4.67184e+06	1.92293e+06	3.70885e+06	2.06764e+06	3.2361e+06	3.72053e+06	1.99284e+06	3.78145e+06	3.26233e+06	1.91059e+06	3.58172e+06	2.17413e+06
329.249	4.15	330.256	C22H34O2	Taxa-4(20),11(12)-dien-5alpha-yl acetate	8.23889e+06	4.69761e+06	7.56844e+06	4.98493e+06	4.16354e+06	5.83401e+06	7.01269e+06	14000000	6.82729e+06	6.46222e+06	13700000	12100000	5.43705e+06	7.74615e+06	5.27379e+06	8.81032e+06	6.65742e+06	7.87442e+06	4.73821e+06	6.15418e+06	4.62365e+06	5.53223e+06	7.81807e+06	5.97419e+06	2.80843e+06	2.61338e+06	4.46591e+06	1.99435e+06	1.84296e+06	6.23744e+06	378330	12700000	6.82488e+06	3.34842e+06	22900000	9.01047e+06
184.169	7.3	183.162	C11H21NO	Tecostanine	59818	85360.7	73681.6	67948.7	50342	47972.2	64398.8	84303.3	48252	98533.7	62856.6	59426.9	51117.4	19949	57456.6	35878.2	57241	45242.7	27801.2	30514.7	34474.6	37242.7	35907.6	35645.4	88062.4	60637.2	65927.4	61270.8	65106.6	59335.5	43752.4	64338.7	64150.4	43276	66410	46200.9
885.551	3.85	886.561	C55H74N4O6	tetrahydrogeranylgeranyl-bacteriopheophytin	403531	223492	358070	260639	215638	348551	333157	601244	367995	349270	673025	601559	215431	357731	269010	372267	345341	296445	207944	262632	176856	238561	334889	273783	179338	153280	255653	123332	104673	355785	20565.6	668291	348121	181685	1.38953e+06	444033
133.101	23.07	132.094	C10H12	Tetralin	942197	878325	537043	491551	827503	597811	834294	634668	511074	614232	598391	640217	676952	426901	517229	539673	510893	350952	716665	527681	434416	558281	516281	363339	1.11623e+06	733271	837590	688015	959564	933559	856950	863060	1.18308e+06	896122	993264	982401
265.111	21.24	264.104	C12H17N4OS	Thiamin	2.56054e+06	1.96693e+06	1.5972e+06	1.84279e+06	1.18633e+06	1.926e+06	1.86867e+06	1.58065e+06	1.07769e+06	1.95002e+06	2.11224e+06	2.07826e+06	2.17089e+06	1.7441e+06	1.20699e+06	1.72264e+06	2.02868e+06	2.4865e+06	2.10295e+06	1.98307e+06	2.27638e+06	1.85023e+06	2.01089e+06	2.45326e+06	2.26934e+06	1.30012e+06	1.60657e+06	1.39644e+06	2.04335e+06	1.81151e+06	1.70924e+06	949561	1.10972e+06	1.53806e+06	1.27882e+06	2.10104e+06
148.042	13.36	147.035	C5H9NO2S	Thiomorpholine 3-carboxylate	340331	123737	350074	159788	147171	337794	337852	618975	391559	514907	659690	549494	312082	554856	617550	231892	549620	387376	135586	460811	582449	327307	223404	509644	266973	122078	116873	156833	265457	347539	235073	523739	373417	215742	410983	289596
276.166	16.35	275.159	C10H21N5O4	Thr-Arg	536319	463029	562309	550529	393070	468933	483980	571365	490539	2.50439e+06	437463	2.97303e+06	457937	406926	449621	501937	476747	470779	504069	448773	489037	441831	615826	240691	521046	382867	501573	516699	327063	538779	450202	551793	601373	512902	785127	2.33276e+06
419.157	5.04	420.164	C19H24N4O7	Thr-Trp-Asp	17142.6	257903	12395.9	14310.6	80953.6	17021	318941	196380	24611.9	16024.2	100225	141737	146919	17763.9	16525.1	52780.6	11281.1	106774	14982.8	19395.5	35498.6	19367.1	16143.7	40508.1	20600.5	14765.6	27516.5	6751.58	17152	25316.8	4397.88	15959.5	18091.9	19707.8	93850	30205.4
133.032	11.61	132.024	C5H8O2S	THTC	6.8032e+06	5.14199e+06	6.8248e+06	5.54513e+06	2.71144e+06	4.75492e+06	5.16978e+06	7.65468e+06	4.73447e+06	6.4936e+06	7.94834e+06	8.41956e+06	5.71699e+06	8.04893e+06	6.99259e+06	3.65669e+06	6.48545e+06	6.55144e+06	6.05553e+06	7.68368e+06	7.09624e+06	4.79474e+06	6.21795e+06	9.5841e+06	9.04712e+06	3.47359e+06	6.94516e+06	3.78166e+06	6.6054e+06	7.19188e+06	4.68662e+06	10400000	8.23466e+06	4.24944e+06	8.24173e+06	5.54746e+06
127.05	12.85	126.043	C5H6N2O2	Thymine	275130	223278	204720	236570	224942	225600	282290	347004	286739	324782	325375	280357	214162	378101	373294	330001	359536	264359	259805	366804	327567	176969	338575	303356	404710	153999	319497	302421	261294	253924	277104	427076	388902	295432	358184	316941
101.06	15.58	100.052	C5H8O2	Tiglic acid	2.95496e+06	2.78146e+06	2.6428e+06	2.54519e+06	2.58017e+06	2.61225e+06	2.69109e+06	1.29102e+06	2.37267e+06	2.42531e+06	2.15059e+06	2.1679e+06	2.59021e+06	2.01259e+06	2.17988e+06	2.62268e+06	2.2417e+06	1.06871e+06	2.48545e+06	525563	2.09045e+06	2.33376e+06	2.23803e+06	2.11137e+06	2.55463e+06	2.47184e+06	2.40094e+06	2.52888e+06	2.45794e+06	2.09787e+06	2.47619e+06	2.00284e+06	2.13443e+06	2.41022e+06	2.27754e+06	2.10735e+06
224.164	7.18	223.157	C13H21NO2	Tigloidine	440629	451412	445308	420228	394279	363532	380108	430442	401294	370884	399418	374495	350294	306948	368723	353236	343644	364032	302478	346107	340634	322889	366675	308397	411723	366281	425530	384168	410638	433892	375552	397504	402838	366039	415214	371605
244.154	10.95	243.147	C12H21NO4	Tiglylcarnitine	459880	451058	437800	382464	337887	599178	314339	1.29039e+06	631875	511769	968116	1.16576e+06	595997	373350	559793	777404	707559	1.07265e+06	318642	705204	922500	428384	622582	985723	497081	269036	603421	260759	408954	554920	203940	483050	622786	334772	839976	531685
331.1	10.23	332.107	C13H21N4O2ClS	Tos-Arg-CH2Cl	8572.54	245860	7109.44	0	517265	1030.02	181456	342046	0	1506.02	126432	94677.7	123821	5862.92	0	858929	1053.73	109075	1346.7	1627.93	9889.25	1506.04	1760.54	7193.96	953.157	16850.3	808.368	1437.52	1211.76	1546.2	1525.44	2219.15	1964.26	517.658	114491	60003.9
264.195	8.76	263.189	C16H25NO2	Tramadol	370646	284524	299030	313805	253605	346223	294394	909163	373058	333661	440746	511836	401643	430218	334473	389903	395585	652571	255704	325355	391210	291462	405110	435232	363745	223880	281622	232352	260791	376268	189008	305848	387462	253693	463842	306762
342.263	7.22	341.257	C19H35NO4	trans-2-Dodecenoylcarnitine	121124	129793	83459.3	100789	139055	124122	113300	366892	112490	123186	223522	243030	193364	48873.1	101734	336587	124339	396183	94794.6	121484	197960	152689	140494	255223	114330	81417.7	144795	82944.6	98698.8	130959	54894.4	102281	174116	106138	163512	146176
149.06	10.26	148.052	C9H8O2	trans-Cinnamate	405219	284887	419594	316402	148058	311091	340084	574132	327379	519828	566994	676876	415754	620607	528419	248374	452864	481492	459059	575031	589002	358124	458071	843133	597143	238276	533083	276620	481431	525267	372545	904724	701984	361152	719564	422742
227.128	4.14	228.136	C12H20O4	Traumatic acid	341257	210615	228803	136241	149027	225454	210520	634327	297529	288809	479477	531463	282146	560756	253965	430625	311491	867414	194866	268833	571001	267391	373317	553956	294407	115241	296345	118023	177416	322437	61841.4	299017	345897	142012	603444	349014
296.116	15.59	295.109	C14H18N3O2Cl	Triadimenol	40469.6	33139.7	126023	69008.2	29269.8	50151.4	21394.8	45470.1	20581.3	31264.3	43884	24827.7	15827	35254.6	29174.9	9681.1	13042.6	15750.4	1561.23	4010.25	15621.7	3394.07	0	0	135066	69241.5	178963	113745	220248	221061	61181	169828	123114	95422.3	228326	80922
293.175	17.91	292.167	C17H24O4	Trichodermin	1.63777e+06	1.80485e+06	1.28164e+06	1.36933e+06	1.95127e+06	1.65751e+06	1.42086e+06	1.13721e+06	1.13643e+06	832897	1.04229e+06	610210	1.39937e+06	559444	581874	2.05782e+06	1.08862e+06	1.38289e+06	1.46215e+06	947523	1.17713e+06	1.80091e+06	1.32422e+06	423800	1.20841e+06	1.84765e+06	1.26018e+06	1.8743e+06	1.34343e+06	1.365e+06	1.6224e+06	354301	634889	1.72642e+06	761132	1.71217e+06
272.221	9.98	271.215	C15H29NO3	Tridecanoylglycine	425188	450335	424870	453862	292371	456268	191909	949584	502685	462186	718328	895140	736833	446523	592734	712273	802438	722289	299026	391741	384138	405718	428934	491162	310879	222173	376920	285751	396117	362277	245171	486775	390448	405264	676801	387985
238.892	16.67	239.899	H3O9P3	Trimetaphosphate	201980	143230	307227	186241	41304.2	119647	130756	359012	112448	237048	425671	417177	219667	483146	311121	101423	264967	278191	285312	472633	417828	189107	333895	683848	596861	73673.4	343628	88954.7	350667	402551	118825	641016	413386	108703	498707	199637
277.137	15.73	276.129	C7H16N8O4	Trimethylenetetraurea	621290	397255	541070	456188	305640	401566	589269	814314	582337	652572	817784	998097	880420	1.07182e+06	923660	540122	812233	796935	1.06061e+06	1.24786e+06	1.40985e+06	881496	1.16155e+06	1.82671e+06	1.98097e+06	522031	1.23448e+06	612485	1.29019e+06	1.68022e+06	968952	2.02867e+06	1.52185e+06	753209	1.92189e+06	1.25605e+06
327.079	16.78	326.071	C18H15O4P	Triphenyl phosphate	479709	299323	653545	442173	125851	339525	323865	815448	287747	482769	776615	941484	504195	938649	691958	207389	636792	535262	570074	969870	847577	462180	657682	1.254e+06	935074	165849	599403	149706	603153	725414	213822	956388	668989	162413	840851	285917
284.961	18.48	283.954	C6H12O4PCl3	Tris(2-chloroethyl)phosphate	3.89581e+06	3.71933e+06	2.44739e+06	2.56806e+06	4.44994e+06	4.21324e+06	3.15222e+06	2.39968e+06	1.87662e+06	780499	2.08631e+06	2.1731e+06	3.2428e+06	796824	614858	4.32938e+06	1.78382e+06	3.57351e+06	3.5702e+06	1.40905e+06	2.15018e+06	3.93108e+06	3.05961e+06	1.14886e+06	1.8587e+06	3.77483e+06	1.96335e+06	3.99131e+06	3.27788e+06	2.53896e+06	3.323e+06	32064.8	810536	3.74174e+06	648827	3.64945e+06
249.186	4.12	250.193	C16H26O2	Triton X-100	336633	198882	243565	173569	158794	209182	222364	512431	273226	271575	498957	492356	305017	510350	249009	463084	302782	658522	215441	296875	495378	306288	337591	540747	268338	135481	259433	140227	160231	309114	69067.9	373031	367336	155808	626114	325599
122.081	17.94	121.074	C4H11NO3	Tromethamine	4.43205e+06	5.63813e+06	1.36549e+06	1.64587e+06	9.86237e+06	2.96001e+06	1.37132e+06	827143	949896	1.05139e+06	1.39703e+06	566731	1.69525e+06	588544	426319	8.6724e+06	864944	6.25839e+06	3.35666e+06	1.08446e+06	1.14123e+06	4.46274e+06	1.5988e+06	626646	1.48231e+06	6.37702e+06	1.29096e+06	5.6226e+06	2.30742e+06	1.3817e+06	3.32644e+06	157932	505485	2.8348e+06	637747	2.82136e+06
161.107	10.26	160.1	C10H12N2	Tryptamine	176644	161518	174323	140068	104348	137728	166204	309765	137247	229963	288853	306165	192334	257675	254910	152592	225323	232301	215194	280939	306106	188860	234004	467535	290192	134401	269342	132285	244094	238301	173130	477709	357350	172336	374294	232183
210.113	8.61	209.105	C11H15NO3	Tyr-OEt	150333	142632	114944	118090	118293	151185	132233	199244	165095	132464	194833	226792	168037	194977	123713	208228	113885	171606	121501	139153	172964	169831	143724	301983	187557	115414	148093	109325	118051	211367	101507	138572	182016	162949	202471	127409
405.009	16.35	404.002	C9H14N2O12P2	UDP	1.6853e+06	1.33432e+06	1.70046e+06	1.51204e+06	701050	1.10314e+06	1.19303e+06	2.03883e+06	1.2976e+06	1.72057e+06	2.19141e+06	2.18912e+06	1.42384e+06	2.36571e+06	2.05077e+06	1.04526e+06	1.77299e+06	1.66075e+06	1.53103e+06	2.09767e+06	2.00345e+06	1.38343e+06	1.67445e+06	2.46756e+06	2.69585e+06	1.1388e+06	2.34958e+06	1.32897e+06	2.22713e+06	2.17188e+06	1.58536e+06	3.70774e+06	2.9649e+06	1.55602e+06	3.42663e+06	1.70908e+06
569.059	4.16	568.051	C15H23FN2O16P2	UDP-[3-F]galactofuranose	4.21933e+06	3.24294e+06	3.84231e+06	3.10276e+06	2.48341e+06	2.80935e+06	3.42722e+06	4.97638e+06	3.91082e+06	3.68304e+06	5.34085e+06	4.2201e+06	3.62794e+06	5.14474e+06	2.94672e+06	5.4976e+06	3.25164e+06	4.65907e+06	2.59588e+06	2.60301e+06	3.9517e+06	3.93861e+06	3.32108e+06	4.67034e+06	2.53298e+06	1.73844e+06	3.542e+06	2.18978e+06	2.97404e+06	3.89088e+06	1.09016e+06	4.90237e+06	3.94932e+06	2.33127e+06	5.52855e+06	3.71181e+06
535.037	16.17	536.044	C14H22N2O16P2	UDP-D-xylose	77986.4	55019.4	91707.6	68235.1	14212.8	70879.7	69141.9	117566	83102.2	95162.3	132345	121723	89482.7	137074	116339	61639	115417	100942	108445	135387	122815	90006.3	110487	135855	141696	40390.3	118737	55813.4	101861	132079	70898.7	243857	184855	87497.7	222908	98766.8
565.048	16.27	566.055	C15H24N2O17P2	UDP-glucose	1.39834e+06	833362	2.0622e+06	1.60761e+06	205367	1.7222e+06	1.4986e+06	3.89364e+06	2.25047e+06	2.98989e+06	4.46289e+06	5.51461e+06	2.78658e+06	6.063e+06	4.94317e+06	1.12857e+06	3.87894e+06	4.62895e+06	2.82549e+06	5.17123e+06	4.54846e+06	3.01901e+06	3.14817e+06	6.39817e+06	2.78717e+06	458758	2.37601e+06	634505	1.69802e+06	2.80465e+06	1.08672e+06	6.34104e+06	4.02281e+06	1.11407e+06	5.20151e+06	1.57054e+06
606.074	15.11	607.082	C17H27N3O17P2	UDP-N-acetyl-D-glucosamine	7.0216e+06	4.2241e+06	5.81702e+06	2.89674e+06	559139	1.85706e+06	3.20265e+06	7.10596e+06	2.96069e+06	3.3542e+06	6.08159e+06	6.14307e+06	4.10101e+06	7.51758e+06	4.99711e+06	1.38472e+06	4.02795e+06	4.37857e+06	5.34014e+06	6.79418e+06	6.08318e+06	2.21339e+06	4.44565e+06	8.24602e+06	17700000	2.51518e+06	9.16129e+06	2.53007e+06	8.94641e+06	8.89629e+06	3.42655e+06	15000000	10300000	3.12362e+06	11800000	4.59032e+06
163.039	5.28	162.032	C9H6O3	Umbelliferone	757535	3.74071e+06	1.23178e+06	2.69737e+06	932858	731024	1.10579e+06	5.98844e+06	1.57477e+06	831827	2.31495e+06	1.55402e+06	1.88802e+06	381959	603463	1.85382e+06	1.56067e+06	511966	163877	246005	318059	165848	179034	183318	936145	440453	1.03958e+06	485027	787323	1.14826e+06	317148	1.13343e+06	894630	656871	1.27506e+06	764830
323.029	15.11	324.036	C9H13N2O9P	UMP	508407	394452	449550	262846	123917	186283	226471	412386	205787	292655	445627	439145	310423	525669	413124	189568	356533	339705	452003	499501	559965	263927	395428	625969	877397	272203	650579	317880	706795	595832	326393	864924	743072	361894	816968	484934
113.035	9.93	112.027	C4H4N2O2	Uracil	48020	39757.3	85086.9	98542.9	67368.7	112793	113364	124254	122722	200582	318030	312329	223189	400553	379929	223673	422431	591363	324584	687312	590120	462775	704702	1.42919e+06	64834.7	40030.2	61216.4	49215.3	80338.8	90292.6	58078.8	119043	95443.7	66887.3	117683	139025
243.062	9.92	244.07	C9H12N2O6	Uridine	5591.7	1645.43	6584.71	9205.96	5182.25	15425.7	12333.9	18908.8	16196.5	29525	58881.5	58734.1	41674.6	66086.9	69411.1	38022.2	94314.1	127838	67587.2	155877	126782	98480	167834	300466	5793.23	1231.62	5571.79	1288.52	7997.26	10214.6	3501.22	18552.8	12282.8	5684.28	20183.9	21789.3
139.05	20.77	138.043	C6H6N2O2	Urocanate	616033	667827	288303	376172	812896	490748	456130	208113	286365	296716	268385	249800	548460	236415	169541	783525	398699	392898	516025	280182	348159	656785	429971	121856	354185	669069	275624	687618	239897	263835	304573	75610.9	181593	637565	168275	241063
482.961	17.95	483.969	C9H15N2O15P3	UTP	247416	152841	359913	209915	26323.9	169402	183597	683945	235756	402341	761841	894638	395984	922267	588032	185944	446946	582348	513669	1.00829e+06	810584	336597	556100	1.2905e+06	1.45761e+06	88595.8	776379	84869.9	688537	840274	106242	1.81339e+06	986351	168449	1.26409e+06	350214
228.159	8.07	227.152	C12H21NO3	VAI-2	298207	380532	254292	289601	333681	380754	209602	878486	407698	354060	1.18633e+06	933579	494773	1.56995e+06	346174	521381	409009	1.05099e+06	237950	309516	499366	187595	350400	629750	501949	291074	520675	243558	322597	564594	215007	372554	765198	247188	869537	413709
274.187	13.73	273.18	C11H23N5O3	Val-Arg	137887	97674.1	177808	165299	54262.6	92298.5	120418	318552	150791	259106	382995	121763	105078	307028	207219	87350	120539	42001.1	25315.3	14645.4	50652.8	25640.9	16989.2	31177.6	360913	87373.2	308831	111658	275536	298947	135812	786043	609128	171384	663513	162943
315.079	16.19	314.073	C16H14N2O3S	Valdecoxib	870126	755298	990157	978046	681306	971872	889840	266108	1.0217e+06	152746	226872	1.53016e+06	194823	1.36933e+06	1.48622e+06	882925	1.05523e+06	956048	247225	1.3401e+06	1.53116e+06	233168	281488	1.40385e+06	221475	723929	1.04115e+06	741796	982724	1.21023e+06	912390	293213	237606	817955	267836	116071
242.175	10.54	241.168	C13H23NO3	Valeroidine	471302	537934	459570	500204	438812	216137	398378	890801	596275	521729	765478	355358	369873	408267	648260	299775	890937	302199	420544	634637	477315	470643	623801	255428	488124	370750	599356	395927	428201	545024	360163	484648	593727	446107	746694	510337
178.107	12.44	177.1	C7H15NO4	validamine	268437	245739	199752	142825	186595	174435	211149	599744	159654	137847	479169	425357	252268	386808	134385	335653	114564	379992	131684	194989	279008	174601	162720	753020	285891	153307	310570	113906	170245	245311	106572	199711	352247	155235	416250	240415
144.065	15.02	143.058	C6H9NO3	Vinylacetylglycine	855827	824964	906786	781604	560219	673822	831640	1.08338e+06	836398	1.49775e+06	1.61567e+06	1.02688e+06	942992	1.18099e+06	968339	756557	967274	795007	1.02547e+06	1.13485e+06	1.10214e+06	827415	1.06661e+06	1.42225e+06	1.43074e+06	675214	1.10467e+06	792944	1.16706e+06	1.22424e+06	822967	1.42512e+06	1.33082e+06	862273	1.29969e+06	929942
153.04	12.74	152.033	C5H4N4O2	Xanthine	59834.2	25277.9	87387.4	49349.1	15136	29833.3	31227.7	59584.6	39969.6	77813.2	113932	76557.6	38334.4	136464	101482	44728.2	128954	71370.6	29691.6	72556.1	85713.7	23216.4	64222.9	63841.7	108919	12780.6	64789.4	18809.9	68588.3	40126	20426.3	130683	64780.8	24219.2	88114	14182.3
249.15	3.99	250.157	C15H22O3	Xanthoxin	578844	210421	481489	196438	178742	299850	253037	713708	443116	465019	905377	1.06917e+06	387520	1.0336e+06	457206	516712	417420	1.69414e+06	329760	557864	1.23268e+06	562685	739607	1.19589e+06	352255	149914	363343	170258	228634	503343	101392	757806	509570	203938	996738	460624
152.07	8.05	151.063	C8H9NO2	(Z)-4-Hydroxyphenylacetaldehyde-oxime	3.81867e+06	3.2809e+06	3.9575e+06	2.92972e+06	1.8172e+06	2.58593e+06	3.30283e+06	4.70806e+06	2.95942e+06	3.76139e+06	4.36378e+06	4.46853e+06	3.78449e+06	4.3676e+06	4.23236e+06	2.39737e+06	2.80042e+06	2.75609e+06	3.01558e+06	3.16176e+06	2.92584e+06	2.17295e+06	2.28803e+06	3.06133e+06	5.03211e+06	2.26972e+06	5.14036e+06	2.41704e+06	4.23122e+06	4.2377e+06	3.20335e+06	5.5517e+06	4.54527e+06	2.74707e+06	4.39108e+06	2.68297e+06
210.088	14.26	211.096	C9H13N3O3	Zalcitabine	1.04184e+06	911569	1.29468e+06	1.04531e+06	302545	726729	905456	1.24728e+06	819550	1.14599e+06	1.43293e+06	1.45373e+06	1.12919e+06	1.6164e+06	1.50308e+06	514574	1.30855e+06	1.11861e+06	1.4792e+06	1.91525e+06	1.72578e+06	1.12856e+06	1.60124e+06	1.80917e+06	2.33739e+06	1.11536e+06	1.88342e+06	1.32572e+06	1.97553e+06	2.14789e+06	1.63302e+06	2.97699e+06	2.43949e+06	1.53157e+06	2.67654e+06	1.61757e+06
262.144	16.69	261.136	C15H19NO3	Zinnimidine	430564	408176	452999	477343	371981	443713	475452	457576	441649	468890	454642	346805	280328	426888	415876	358267	353863	302487	289956	263236	314785	326028	280333	275078	436408	323387	454941	410719	505693	517021	459053	487411	597821	501454	540532	485421
167.002	4.27	168.009	C7H5N2OCl	Zoxazolamine	790457	602668	334360	480163	342605	735227	1.04596e+06	2.62276e+06	619665	437416	1.34986e+06	1.63893e+06	592659	446028	248944	1.62614e+06	466658	706332	572809	378565	647948	944566	362844	860576	775543	323458	906699	207830	601615	936836	195760	779752	1.47263e+06	931175	1.12631e+06	720896

## Sheet: TableS5-(25)
m/z	Rt(min)	mwt	formula	Metabolites	asc-1	asc-2	asc-3	asc-4	asc-5	asc-6	as25-1	as25-2	as25-3	as25-4	as25-5	as25-6	t.stat	p.value	(-LOG10(p))	FDR
467.108	4.05	466.101	C15H22N4O11S	Asp-Asp-Asp-Cys	0	0	0	0	13648	66527.7	682610	773388	991926	1.18989e+06	1.36545e+06	1.12835e+06	-9.4762	2.5969e-06	5.5855	0.0020671
259.092	12.88	258.085	C10H14N2O6	(1-Ribosylimidazole)-4-acetate	10891.1	8557.49	11742	4947.04	3509.88	8242.52	48303.6	91019.5	50272.5	77614.8	86864	70471.9	-8.3563	8.0231e-06	5.0957	0.0031932
214.071	13.33	213.064	C9H11NO5	N,N-Dihydroxy-L-tyrosine	42274.6	40757.6	71228	93280.8	7476.62	90681.7	138324	253010	162587	232236	239533	300347	-5.8228	0.00016769	3.7755	0.03249
260.125	12.93	259.117	C10H17N3O5	Gly-Pro-Ser	28810	20373.6	29271	32997.2	17553	13582.1	63158.7	60983.8	48331.3	101252	78759.9	60554.5	-5.4837	0.00026784	3.5721	0.03249
197.044	13.31	196.037	C9H8O5	3-(3,4-Dihydroxyphenyl)pyruvate	114162	66116.3	163186	173713	14788.3	178988	269341	503689	354940	526938	560538	687747	-5.4556	0.00027867	3.5549	0.03249
256.081	13.32	255.074	C11H14NO6	Nicotinate D-ribonucleoside	138707	94022	173476	212719	18240.9	227916	314528	624890	402589	574977	644888	766420	-5.4522	0.00028	3.5528	0.03249
292.102	13.32	291.095	C11H17NO8	2,7-Anhydro-alpha-N-acetylneuraminic acid	1.12646e+06	611716	1.40785e+06	1.44987e+06	199880	1.86381e+06	2.473e+06	4.85531e+06	3.02861e+06	4.57463e+06	4.95783e+06	6.10712e+06	-5.3517	0.00032282	3.491	0.03249
154.05	13.33	153.043	C7H7NO3	3-Hydroxyanthranilate	68386.5	62655.8	92594.7	85979.8	39109.6	88585.2	112208	164306	120827	162329	132584	173165	-5.3437	0.00032654	3.4861	0.03249
193.097	16.83	192.09	C10H12N2O2	5'-Hydroxycotinine	568477	582778	437412	438264	529338	483290	429165	329039	328513	283329	266343	239289	5.1458	0.00043407	3.3624	0.03257
276.143	9.93	275.137	C12H21NO6	Glutarylcarnitine	284179	280874	216752	196048	150332	233231	517845	811382	403426	702848	630837	991469	-5.0986	0.00046499	3.3326	0.03257
184.06	13.45	183.053	C8H9NO4	4-Pyridoxate	81655.6	64755.7	97951.7	91764.2	41076.6	95584.4	116373	196606	127184	202481	194797	180982	-5.0699	0.0004849	3.3143	0.03257
127.05	12.85	126.043	C5H6N2O2	Thymine	275130	223278	204720	236570	224942	225600	282290	347004	286739	324782	325375	280357	-5.0614	0.000491	3.3089	0.03257
137.046	10.99	136.039	C5H4N4O	Hypoxanthine	1.48002e+06	978010	1.94386e+06	2.20787e+06	1.25061e+06	3.01658e+06	3.87503e+06	7.04075e+06	4.31165e+06	6.39356e+06	6.96927e+06	9.75454e+06	-4.9685	0.00056294	3.2495	0.033388
194.048	10.96	193.041	C6H11NO4S	&gamma;-thiomethyl glutamate	99204.3	86747.3	137569	112092	47130.2	78072.1	143892	258065	155253	223179	236889	253816	-4.9399	0.00058722	3.2312	0.033388
202.144	7.24	201.136	C10H19NO3	Capryloylglycine	20120.8	72119.4	58657.7	56412.6	88831.5	113037	75354	106737	90703.5	74259.4	147804	141032	-4.6838	0.00086249	3.0642	0.043892
223.075	17.09	222.068	C15H10O2	2-Phenyl-4-benzopyron	259881	213206	218513	178448	136447	194653	160662	110228	75419.8	94044.4	73248.7	66190.8	4.6547	0.00090154	3.045	0.043892
466.331	4.17	467.338	C23H50NO6P	[PC methyl(14:2)] 2-methyl-3-tetradecyl-sn-glycero-1-phosphocholine	66006	41050.6	61069.9	27622	13253.2	43121.1	122195	240509	112753	124932	277224	238727	-4.6157	0.00095685	3.0192	0.043892
112.05	12	111.043	C4H5N3O	Cytosine	1.08667e+06	771217	1.22838e+06	999122	676664	1.22715e+06	1.24379e+06	2.12477e+06	1.51124e+06	1.87697e+06	2.18389e+06	2.15259e+06	-4.5918	0.00099253	3.0033	0.043892
291.118	16	290.111	C11H18N2O7	N-Succinyl-LL-2,6-diaminoheptanedioate	25476.1	17557.2	18874.7	20759.7	9991.16	13648.8	23773.8	28475.3	18262.7	25722.5	29521.4	34024.9	-4.4737	0.0011906	2.9242	0.04988
122.096	22.42	121.089	C8H11N	Phenethylamine	1.37065e+06	1.41147e+06	961081	1.03586e+06	1.69242e+06	1.2268e+06	1.18616e+06	776169	947238	902738	651871	471105	4.4365	0.0012613	2.8992	0.0502
438.299	4.17	439.306	C21H46NO6P	[PC methyl(12:2)] 1-dodecyl-2-methyl-sn-glycero-3-phosphocholine	43769.1	24662.1	27592.7	19074.6	12457.1	23121.5	65379.8	184053	78689.2	81321.8	158299	185498	-4.2931	0.0015784	2.8018	0.055833
308.099	13.33	309.106	C11H19NO9	N-Acetylneuraminate	228391	142340	259515	240912	42898.8	283384	295719	475942	366745	451853	558194	616959	-4.2912	0.0015831	2.8005	0.055833
771.44	4.19	772.446	C36H68O17	[GL (16:0)] 1-hexadecanyl-2-((2'-alpha-glucosyl)-beta-glucosyl)-3-beta-xylosyl-sn-glycerol	100886	66471.5	79372.8	59451.5	83901.8	119501	114641	266597	165932	158526	238135	256951	-4.2763	0.0016207	2.7903	0.055833
301.071	17.21	300.063	C16H12O6	Peonidin	381402	361408	348028	300100	254423	287585	261252	249445	194283	202338	202701	136005	4.2302	0.0017432	2.7586	0.055833
269.087	11	268.081	C10H12N4O5	Inosine	35817	20368.2	63392.8	74020.9	49507.1	117183	117912	246252	149085	223375	248930	375947	-4.2265	0.0017536	2.7561	0.055833
788.616	4.2	787.609	C44H86NO8P	[PC (18:0/18:1)] 1-octadecanoyl-2-(9Z-octadecenoyl)-sn-glycero-3-phosphocholine	4.3262e+06	2.15191e+06	4.13417e+06	3.44722e+06	2.9301e+06	5.38799e+06	5.93171e+06	9.6019e+06	6.22911e+06	5.75191e+06	10900000	10300000	-4.0566	0.0022992	2.6384	0.069373
135.03	11.04	136.037	C4H8O5	[FA trihydroxy(4:0)] 2,3,4-trihydroxy-butanoic acid	43286.3	25258.5	44721.3	52248.2	29930.9	69071.5	83300.1	175208	94519	133541	172367	257404	-4.042	0.0023537	2.6282	0.069373
180.088	21.32	179.081	C7H9N5O	7-Aminomethyl-7-carbaguanine	141628	157525	133419	128914	195128	156402	127330	36644.1	75431.1	49445	123695	58434.3	3.9701	0.0026429	2.5779	0.069373
275.164	17.89	274.157	C17H22O3	Podocarpic acid	1.00878e+06	1.09818e+06	754694	821359	1.31312e+06	1.02438e+06	840697	659732	633491	478293	348573	345083	3.9601	0.0026859	2.5709	0.069373
148.042	13.36	147.035	C5H9NO2S	Thiomorpholine 3-carboxylate	340331	123737	350074	159788	147171	337794	337852	618975	391559	514907	659690	549494	-3.9401	0.0027743	2.5569	0.069373
265.181	4.08	266.188	C16H26O3	[PR] Juvenile hormone III	154343	99328.6	129769	96780.4	87600.4	139384	163973	323700	190248	184899	280885	331595	-3.9326	0.0028085	2.5515	0.069373
395.138	4.11	396.147	C17H24N4O5S	Phe-Cys-Gln	94689.2	2233.96	47785.9	67914.9	63570.5	183950	309460	269635	163949	129775	328551	395044	-3.9234	0.0028505	2.5451	0.069373
375.223	19.13	374.217	C16H30N4O6	Leu-Lys-Asp	581355	546546	282371	188667	313286	286537	252932	3444.83	104415	11763.1	0	27341.8	3.9179	0.002876	2.5412	0.069373
175.119	26.24	174.112	C6H14N4O2	L-Arginine	28600000	20700000	24700000	19300000	14800000	21700000	29700000	33900000	26500000	37500000	39600000	47900000	-3.8838	0.0030403	2.5171	0.071179
130.097	26.25	129.09	C5H11N3O	4-Guanidinobutanal	1.51013e+06	1.02027e+06	1.24978e+06	902299	677441	1.03207e+06	1.51866e+06	1.68774e+06	1.32016e+06	1.80536e+06	1.98258e+06	2.28624e+06	-3.8474	0.0032259	2.4913	0.073366
293.175	17.91	292.167	C17H24O4	Trichodermin	1.63777e+06	1.80485e+06	1.28164e+06	1.36933e+06	1.95127e+06	1.65751e+06	1.42086e+06	1.13721e+06	1.13643e+06	832897	1.04229e+06	610210	3.8062	0.0034504	2.4621	0.073565
760.584	4.22	759.578	C42H82NO8P	[PC (16:0/18:1)] 1-hexadecanoyl-2-(11Z-octadecenoyl)-sn-glycero-3-phosphocholine	26000000	14000000	26500000	18400000	15500000	27800000	31200000	53700000	32300000	31300000	55700000	55600000	-3.7777	0.0036158	2.4418	0.073565
323.024	10.07	324.032	C16H14O3Cl2	Chlorobenzilate	439849	314620	384253	184230	115855	330521	490895	588745	451466	809099	476405	737031	-3.7721	0.0036492	2.4378	0.073565
530.334	4.17	529.326	C28H43N5O5	Ile-Leu-Trp-Val	861822	216730	604456	840504	613350	1.02141e+06	850283	1.55976e+06	1.78473e+06	1.69827e+06	1.13842e+06	2.13071e+06	-3.7684	0.0036713	2.4352	0.073565
247.092	15.83	246.085	C9H14N2O6	5-6-Dihydrouridine	234157	232141	275613	244091	155263	258351	262532	326019	321416	309755	297249	335056	-3.7629	0.0037047	2.4312	0.073565
846.265	22.03	845.256	C43H44N3O13Cl	Aromatized C-1027 chromophore	27012.9	28794.8	52437.6	94232.9	74708.9	86878	91300.3	158469	140494	212941	302536	300159	-3.7491	0.0037892	2.4215	0.073565
752.56	4.14	753.567	C43H80NO7P	PE(20:2(11Z,14Z)/P-18:1(11Z))	33506.3	11254.1	77045.1	29132.8	30239.2	50978.5	103510	215071	84146.4	74932.4	219001	215266	-3.7132	0.0040203	2.3957	0.076193
227.128	18	226.121	C12H18O4	[FA oxo,hydroxy(5:1/5:0)] (1S,2R)-3-oxo-2-(5'-hydroxy-2'Z-pentenyl)-cyclopentaneacetic acid	498744	566962	304944	319883	676990	478308	396580	297031	223349	148981	228617	218929	-3.6595	0.0043927	2.3573	0.078676
178.071	13.21	177.064	C6H11NO5	4-Hydroxy-4-methylglutamate	60758.6	48920.9	96494.5	97832	12476.2	100045	94314.9	148738	111130	189526	157896	192269	-3.6524	0.0044448	2.3521	0.078676
337.016	11	338.023	C8H8HgO2	mercuriphenyl acetate	0	0	923.032	2454.95	0	7033.28	11191.8	33231.5	12992.4	28001.5	30464.3	62531.7	-3.652	0.0044478	2.3519	0.078676
863.567	3.87	864.573	C45H85O13P	1-18:0-2-18:1-phosphatidylinositol	765482	435499	877035	610304	546783	908838	865751	1.59352e+06	914661	947167	1.91893e+06	1.618e+06	-3.0803	0.011635	1.9342	0.078992
697.482	4.2	698.489	C39H71O8P	1-18:0-2-18:3-phosphatidate	460348	310160	377814	273154	209588	305012	361309	807515	445170	421796	708572	752073	-2.9923	0.01352	1.869	0.078992
349.237	18.15	348.23	C21H32O4	11beta,21-Dihydroxy-5beta-pregnane-3,20-dione	1.00331e+06	999458	826724	818479	969271	979006	982297	668880	697937	554913	599124	643066	3.3969	0.0068069	2.167	0.078992
145.049	15.96	144.042	C6H8O4	2,3-Dimethylmaleate	270657	226667	261749	175067	181870	237057	175368	249163	176690	283775	265061	360190	-3.1662	0.010053	1.9977	0.078992
279.159	17.95	278.152	C16H22O4	2-Ethylhexyl phthalate	2.51698e+06	2.76854e+06	1.88688e+06	2.03887e+06	3.17113e+06	2.55744e+06	2.19986e+06	1.66975e+06	1.56288e+06	1.18e+06	827755	809706	3.1249	0.010784	1.9672	0.078992
234.077	11.62	233.069	C12H11NO4	2-Hydroxy-6-oxo-(2'-aminophenyl)-hexa-2,4-dienoate	8.97693e+06	7.94351e+06	8.56919e+06	8.52084e+06	7.52409e+06	7.95855e+06	8.85161e+06	10100000	8.26781e+06	9.99321e+06	10800000	10900000	-3.252	0.0086915	2.0609	0.078992
171.113	16.49	170.106	C8H14N2O2	Levetiracetam	6.29396e+06	6.33988e+06	5.73977e+06	6.01529e+06	6.50118e+06	6.10213e+06	6.19814e+06	5.26859e+06	5.19176e+06	5.19871e+06	5.10486e+06	4.38848e+06	3.6126	0.0047475	2.3235	0.078992
165.032	4.19	166.04	C5H11O4P	2-methylphosphinoyl-2-hydroxyacetate	216428	165074	228302	173643	128624	172613	203631	360006	237074	236489	413634	387935	-3.1456	0.01041	1.9826	0.078992
125	14.99	123.993	C2H5O4P	Phosphonoacetaldehyde	17000000	15600000	17700000	15000000	7.51113e+06	11600000	14600000	31200000	21600000	23800000	29300000	30900000	-3.6118	0.0047536	2.323	0.078992
277.137	15.73	276.129	C7H16N8O4	Trimethylenetetraurea	621290	397255	541070	456188	305640	401566	589269	814314	582337	652572	817784	998097	-3.5616	0.0051673	2.2867	0.078992
786.601	4.2	785.593	C44H84NO8P	[PC (18:1/18:1)] 1-(9Z-octadecenoyl)-2-(9Z-octadecenoyl)-sn-glycero-3-phosphocholine	13000000	6.52494e+06	11800000	8.82364e+06	8.44249e+06	13100000	14300000	26400000	15100000	14100000	26800000	25600000	-3.5258	0.0054849	2.2608	0.078992
182.119	4.22	183.126	C10H17NO2	Acetylpseudotropine	178075	107257	134430	109741	85169.3	142302	155804	331037	209804	171696	255483	257543	-3.5174	0.0055624	2.2547	0.078992
779.609	21.75	778.603	C50H83O4P	Decaprenol phosphate	2.24178e+06	2.0963e+06	2.47363e+06	2.36646e+06	1.29595e+06	2.24875e+06	2.59715e+06	3.47044e+06	2.56226e+06	3.06117e+06	2.87484e+06	2.80221e+06	-3.5046	0.0056825	2.2455	0.078992
671.387	4.25	672.393	C29H48N14O5	Arg-Trp-Arg-Arg	1.23437e+06	720900	1.11474e+06	1.03338e+06	718421	1.41103e+06	1.12744e+06	2.41581e+06	1.97499e+06	1.96963e+06	2.35381e+06	3.56931e+06	-3.4641	0.0060809	2.216	0.078992
111.044	22.54	110.037	C6H6O2	p-Benzenediol	1.55793e+06	1.48075e+06	1.25523e+06	1.09484e+06	1.41796e+06	1.33599e+06	1.46599e+06	1.04631e+06	1.09471e+06	1.0271e+06	875734	621334	3.4617	0.0061052	2.2143	0.078992
136.075	13.16	135.068	C8H9NO	2-Phenylacetamide	15700000	11900000	17400000	14800000	3.58734e+06	12300000	16200000	23500000	14300000	18800000	23500000	23500000	-2.8166	0.018268	1.7383	0.078992
215.128	4.15	216.136	C11H20O4	[FA (11:0/2:0)] Undecanedioic acid	370452	235629	232090	209877	221164	336998	306636	569566	480598	479026	586554	874561	-3.4572	0.0061513	2.211	0.078992
522.26	4.68	523.268	C29H37N3O6	Calcimycin	137709	160074	206585	158557	110632	52319.4	79266.2	71857.3	67106.7	54802.1	55312.4	33368	3.457	0.0061537	2.2109	0.078992
778.578	4.13	779.583	C45H82NO7P	PE(22:4(7Z,10Z,13Z,16Z)/P-18:0)	129467	51873.6	118293	45739.1	70080.4	103506	126093	328266	145379	160394	299904	320459	-3.4554	0.0061699	2.2097	0.078992
391.226	4.23	392.233	C19H37O6P	[GP (16:0)] 1-hexadecanoyl-sn-glycero-2,3-cyclic-phosphate	1.74104e+06	1.18132e+06	1.64347e+06	1.22084e+06	972677	1.49727e+06	1.85367e+06	3.37259e+06	1.88893e+06	1.80065e+06	3.27683e+06	3.21373e+06	-3.4538	0.0061866	2.2085	0.078992
768.555	4.15	769.562	C43H80NO8P	PC(15:0/20:3(5Z,8Z,11Z))	108845	44712	98441.6	77627.9	48877.1	108875	137669	301917	124571	130700	274893	290321	-3.4359	0.0063753	2.1955	0.078992
166.054	13.23	165.046	C5H11NO3S	L-Methionine S-oxide	2.17141e+06	1.59724e+06	2.29798e+06	1.94846e+06	525196	1.83936e+06	2.19749e+06	3.71116e+06	2.2367e+06	3.39106e+06	3.29646e+06	4.23074e+06	-3.4287	0.006453	2.1902	0.078992
130.05	15.13	129.043	C5H7NO3	L-1-Pyrroline-3-hydroxy-5-carboxylate	71400000	62700000	69900000	63200000	39900000	63800000	65900000	79200000	64700000	54600000	69200000	92100000	-3.4162	0.0065896	2.1811	0.078992
207.102	4.26	208.11	C12H16O3	Benzyl (2R,3S)-2-methyl-3-hydroxybutanoate	642346	350006	465620	310456	309850	463572	505961	1.15425e+06	662938	645863	955730	1.10598e+06	-3.4026	0.0067417	2.1712	0.078992
410.167	16.33	409.16	C17H23N5O7	Asn-Asn-Tyr	43740	14025.1	61563.4	101208	40335.2	53799.3	89448.6	127589	77128.3	131359	187948	219558	-3.387	0.0069207	2.1599	0.078992
206.119	4.18	207.126	C12H17NO2	3-(Dimethylamino)propyl benzoate	209212	158262	206234	195908	132644	181866	147184	491904	261281	271919	411166	442249	-2.8481	0.017307	1.7618	0.078992
131.118	21.29	130.111	C6H14N2O	N-Acetylputrescine	630087	568135	403544	472172	349411	459209	368948	372737	218917	348722	301546	185417	3.3852	0.0069414	2.1586	0.078992
239.165	4.16	240.173	C14H24O3	[FA oxo(5:2/5:0/4:0)] (1S,2S)-3-oxo-2-pentyl-cyclopentanebutanoic acid	181621	136696	167732	104988	106104	156472	181794	366003	201750	189632	333335	329606	-3.3848	0.0069467	2.1582	0.078992
263.202	4.06	264.209	C17H28O2	[FA (17:3)] 8Z,11Z,14Z-heptadecatrienoic acid	396382	244787	297301	232207	205842	254470	386547	802113	365298	395613	647105	644564	-3.3799	0.0070035	2.1547	0.078992
155.07	17.95	154.063	C8H10O3	4-Hydroxy-3-methoxy-benzenemethanol	775207	883388	259659	317095	1.27231e+06	598707	503903	328856	213933	102886	167045	165611	3.3654	0.0071767	2.1441	0.078992
100.076	15.03	99.0684	C5H9NO	N-Methyl-2-pyrrolidinone	8.97435e+06	9.68623e+06	8.88424e+06	9.17608e+06	9.89254e+06	8.95239e+06	8.49071e+06	8.37115e+06	8.44246e+06	9.09985e+06	8.39624e+06	7.70455e+06	3.3617	0.0072222	2.1413	0.078992
756.556	4.18	757.562	C42H80NO8P	[PC (16:0/18:2)] 1-hexadecanoyl-2-(9Z,12Z-octadecadienoyl)-sn-glycero-3-phosphocholine	237409	156645	229729	149031	153520	197042	234974	421715	260252	231019	415197	386677	-3.3614	0.0072247	2.1412	0.078992
166.072	9.92	165.065	C6H7N5O	3-Methylguanine	189447	166502	215081	174580	87544.6	167222	203386	318117	208182	639781	403679	657354	-2.816	0.018285	1.7379	0.078992
447.067	16.42	446.06	C11H20N4O11P2	CDP-ethanolamine	77928	53138.2	83844	68103.7	34116.9	58143.2	67132.4	125422	66309.9	105715	153841	121721	-3.3589	0.0072563	2.1393	0.078992
148.075	10.26	147.068	C9H9NO	3-Methyloxindole	176093	161403	191541	138456	98475.1	148953	179635	248059	174022	226577	233817	288901	-3.2901	0.0081487	2.0889	0.078992
293.097	15.84	292.091	C10H16N2O8	EDTA	8.24146e+06	7.88934e+06	9.54525e+06	9.50447e+06	5.70511e+06	10200000	9.45985e+06	11200000	11100000	11600000	11000000	12900000	-3.3549	0.0073048	2.1364	0.078992
228.099	14.28	229.106	C9H15N3O4	Asn-Pro	289467	259419	363395	314469	87910.6	212525	240941	346242	224578	338436	443423	414899	-3.3163	0.0077954	2.1082	0.078992
330.208	5.07	331.215	C20H29NO3	Ipratropium	94185.1	38764.1	77045.4	60744.2	52523.8	87865	64283.1	139922	147774	136127	239252	186358	-3.3102	0.0078763	2.1037	0.078992
288.202	12.69	287.196	C12H25N5O3	Leu-Arg	224440	134874	220231	223977	80814.4	161751	212960	324600	217484	315688	359364	298698	-3.3096	0.0078845	2.1032	0.078992
160.076	13.14	159.068	C10H9NO	Indole-3-acetaldehyde	98025.4	81780.1	91024.5	93273.9	37251.3	84326.4	116785	123323	93247.4	120776	113035	119234	-3.3095	0.0078856	2.1032	0.078992
419.257	3.98	420.264	C21H41O6P	CPA(18:0/0:0)	5.60229e+06	3.39147e+06	5.69384e+06	4.18864e+06	3.30107e+06	5.35063e+06	6.01458e+06	9.92685e+06	5.88397e+06	5.86222e+06	10900000	10700000	-3.2977	0.0080445	2.0945	0.078992
110.071	14.71	109.064	C5H7N3	Brunfelsamidine	10500000	10100000	9.46884e+06	7.54567e+06	6.07327e+06	7.78358e+06	9.00114e+06	7.77611e+06	6.27019e+06	7.57437e+06	6.72946e+06	7.72306e+06	-3.2691	0.0084437	2.0735	0.078992
103.076	16.12	102.068	C5H10O2	Pentanoate	1.05789e+06	1.01361e+06	816619	802068	1.16404e+06	1.00323e+06	944285	227116	218852	757679	668427	407986	3.2541	0.0086597	2.0625	0.078992
720.497	4.12	721.505	C41H72NO7P	PE(18:4(6Z,9Z,12Z,15Z)/P-18:1(11Z))	139305	54803.1	107311	51623.1	35532.5	116101	130294	333463	148467	138398	271212	334930	-3.2527	0.00868	2.0615	0.078992
183.102	17.96	182.094	C10H14O3	[PR] Iridotrial	541518	642180	265627	290854	857746	491902	390930	280427	180702	109249	172410	160931	3.2374	0.0089091	2.0502	0.078992
180.086	13.3	179.079	C6H13NO5	D-Glucosamine	313628	257751	307874	296957	222937	314105	309971	401077	327721	405775	456790	535833	-3.2348	0.0089479	2.0483	0.078992
209.154	17.94	208.146	C13H20O2	4-Heptyloxyphenol	513033	592913	294726	322189	784923	481945	384147	276457	211768	127088	196573	179806	-2.7868	0.019225	1.7161	0.078992
284.098	12.78	283.092	C10H13N5O5	Guanosine	448787	282584	742160	771427	411731	605010	618738	1.2088e+06	835592	1.1991e+06	1.95435e+06	1.44384e+06	-3.2161	0.0092358	2.0345	0.078992
754.54	4.19	755.547	C42H78NO8P	[PC (16:0/18:3)] 1-hexadecanoyl-2-(9Z,12Z,15Z-octadecatrienoyl)-sn-glycero-3-phosphocholine	324587	194895	341238	260476	201429	310891	327310	578326	366481	331988	551042	520071	-3.2135	0.0092769	2.0326	0.078992
565.048	16.27	566.055	C15H24N2O17P2	UDP-glucose	1.39834e+06	833362	2.0622e+06	1.60761e+06	205367	1.7222e+06	1.4986e+06	3.89364e+06	2.25047e+06	2.98989e+06	4.46289e+06	5.51461e+06	-3.2087	0.0093527	2.0291	0.078992
109.029	16.09	108.021	C6H4O2	p-Benzoquinone	101245	81330.3	61100.8	65697.6	75874.3	42609.5	42096.3	52636.1	25056.5	39775.5	43455.5	51177	3.1914	0.0096309	2.0163	0.078992
366.132	12.07	365.126	C13H23N3O7S	Met-Thr-Asp	21270.6	18317	26566	23108.8	15828.3	18103.4	25626.8	35592.1	24320.2	26345.6	41509.6	43998.8	-3.1911	0.0096368	2.0161	0.078992
160.06	15.88	159.053	C6H9NO4	4-Methylene-L-glutamate	3.56447e+06	3.49601e+06	4.03447e+06	3.8035e+06	2.3523e+06	3.93995e+06	3.99311e+06	4.46054e+06	4.54474e+06	4.67065e+06	4.10876e+06	4.86211e+06	-3.1853	0.0097318	2.0118	0.078992
716.558	21.76	715.552	C40H78NO7P	PC(14:0/P-18:1(11Z))	447015	441361	646420	540031	286065	509095	529550	747080	589655	793622	685617	797953	-3.1782	0.0098502	2.0066	0.078992
241.012	16.35	242.019	C6H11O8P	D-myo-Inositol 1,2-cyclic phosphate	4.44995e+06	4.82492e+06	4.37689e+06	4.24259e+06	3.27295e+06	2.81801e+06	3.46182e+06	3.29653e+06	2.81974e+06	2.65547e+06	3.10977e+06	2.17615e+06	-3.1688	0.010008	1.9996	0.078992
443.257	4.19	444.264	C23H41O6P	sn-3-O-(Geranylgeranyl)glycerol 1-phosphate	220750	133502	199205	149618	124727	152720	200066	361133	221837	195799	296736	311145	-3.1682	0.010019	1.9992	0.078992
437.268	3.89	438.275	C21H43O7P	[GP (18:0)] 1-octadecanoyl-2-sn-glycero-3-phosphate	1.35499e+06	857986	1.61514e+06	1.06403e+06	850570	664834	1.49237e+06	2.78812e+06	1.55662e+06	1.30721e+06	2.37807e+06	2.70364e+06	-3.1626	0.010113	1.9951	0.078992
125.071	22.48	124.064	C6H8N2O	Methylimidazole acetaldehyde	1.38323e+06	1.40202e+06	1.394e+06	1.16236e+06	1.45805e+06	1.36712e+06	1.38298e+06	1.08897e+06	1.22025e+06	1.13664e+06	934012	753278	3.1479	0.010369	1.9843	0.078992
195.102	4.14	196.109	C9H16N3O2	Hercynine	1.13829e+06	729224	765975	561292	567977	844411	771766	1.8412e+06	1.22607e+06	1.12859e+06	1.75348e+06	2.07982e+06	-3.1461	0.010402	1.9829	0.078992
284.961	18.48	283.954	C6H12O4PCl3	Tris(2-chloroethyl)phosphate	3.89581e+06	3.71933e+06	2.44739e+06	2.56806e+06	4.44994e+06	4.21324e+06	3.15222e+06	2.39968e+06	1.87662e+06	780499	2.08631e+06	2.1731e+06	3.1434	0.010449	1.9809	0.078992
673.483	4.19	674.489	C37H71O8P	[GP (16:0/18:1)] 1-hexadecanoyl-2-(11Z-octadecenoyl)-sn-glycero-3-phosphate	2.18562e+06	1.32694e+06	2.10718e+06	1.08289e+06	959471	1.76975e+06	2.1361e+06	4.26524e+06	2.19884e+06	2.10643e+06	4.35154e+06	4.10764e+06	-3.1434	0.01045	1.9809	0.078992
115.05	14.82	114.043	C4H6N2O2	5,6-Dihydrouracil	1.98309e+06	2.09831e+06	3.46724e+06	3.46935e+06	1.84145e+06	3.02024e+06	2.78961e+06	3.83604e+06	3.28745e+06	4.04175e+06	4.42583e+06	4.32374e+06	-2.8183	0.018215	1.7396	0.078992
190.05	7.07	189.043	C10H7NO3	Kynurenate	36700000	40800000	40500000	38900000	38500000	35300000	36800000	32800000	35100000	36000000	35500000	31000000	3.1309	0.010674	1.9717	0.078992
150.055	7.92	149.048	C8H7NO2	5,6-Dihydroxyindole	296393	264670	298443	298954	224810	309725	290727	396956	302415	383762	477289	493292	-2.9368	0.014866	1.8278	0.078992
147.113	24.84	146.106	C6H14N2O2	mildronate	908822	652963	973505	807946	535202	698082	934231	1.09436e+06	980479	1.72067e+06	1.19907e+06	1.80096e+06	-3.1199	0.010877	1.9635	0.078992
579.295	3.87	580.301	C30H40N6O6	Lys-Phe-Thr-Trp	296767	213334	328011	239128	207253	274829	322135	590793	341214	326449	626692	465861	-3.1198	0.010877	1.9635	0.078992
703.573	4.41	702.567	C39H79N2O6P	[SP (16:0)] N-(hexadecanoyl)-sphing-4-enine-1-phosphocholine	4.25313e+06	3.04982e+06	3.73887e+06	4.2362e+06	2.71625e+06	7.51694e+06	6.46977e+06	9.03016e+06	5.42962e+06	6.17853e+06	10900000	11900000	-3.1165	0.010939	1.961	0.078992
235.092	13.17	234.085	C8H14N2O6	Glu-Ser	303942	251311	343401	320346	298287	382592	494128	436346	468489	359797	313118	499915	-3.1081	0.011097	1.9548	0.078992
616.472	4.39	617.478	C34H68NO6P	[SP (16:0)] N-(hexadecanoyl)-sphing-4-enine-1-phosphate	411480	337359	356740	356319	255893	539222	496945	928827	457403	556767	1.00848e+06	1.10879e+06	-3.1009	0.011234	1.9495	0.078992
135.081	7.39	134.073	C9H10O	Indan-1-ol	537034	489424	674692	304900	212445	699433	672602	632622	787235	726472	943735	881073	-3.064	0.011963	1.9222	0.078992
744.556	4.17	745.562	C41H80NO8P	[PC (15:0/18:1)] 1-pentadecanoyl-2-(11Z-octadecenoyl)-sn-glycero-3-phosphocholine	693191	369596	630668	409834	360497	682245	709519	1.66578e+06	769792	720506	1.59335e+06	1.76981e+06	-3.0631	0.011981	1.9215	0.078992
261.186	4.16	262.193	C17H26O2	[FA (17:2)] 10E,16-heptadecadien-8-ynoic acid	307082	134420	194165	154941	129806	204908	177891	457573	304475	291718	452033	498695	-3.0529	0.012191	1.914	0.078992
545.172	17.73	546.178	C25H30N4O8S	Asp-Phe-Cys-Tyr	48839.8	40827.1	58386.8	52328.5	20645.6	50271.2	58767.3	84513.1	64847.2	96469	123034	170507	-3.0491	0.01227	1.9111	0.078992
384.255	5.04	385.262	C24H35NO3	Ovatine	40007.2	31722.7	35318.3	46606.2	36057.8	54747.7	40262.1	154311	67324.1	81600.3	90439	105034	-3.0472	0.012311	1.9097	0.078992
146.165	16.74	145.158	C7H19N3	Spermidine	216019	333031	244477	330648	766086	420700	202603	86761.9	187718	131716	86813.1	58035.4	3.0458	0.012341	1.9087	0.078992
835.535	3.87	836.541	C43H81O13P	[PI (16:0/18:1)] 1-hexadecanoyl-2-(9Z-octadecenoyl)-sn-glycero-3-phospho-(1'-myo-inositol)	689730	368308	570796	458905	379748	628767	657094	1.23031e+06	649444	712560	1.44201e+06	1.32381e+06	-3.0448	0.01236	1.908	0.078992
207.112	10.26	206.106	C11H14N2O2	Phenylethylmalonamide	265517	249432	260893	252576	147642	201475	257669	523733	243624	373419	501679	550462	-3.0378	0.012509	1.9028	0.078992
221.118	4.12	222.126	C13H18O3	(+/-)-6-Hydroxy-3-oxo-alpha-ionone	270769	200893	178261	150504	126435	189866	206598	491348	250567	266159	395722	473654	-2.9923	0.013521	1.869	0.078992
206.081	13.18	205.074	C11H11NO3	Indolelactate	299113	244006	351252	342239	128488	259634	338834	463828	292928	443096	507441	435099	-3.0369	0.01253	1.9021	0.078992
223.17	4.16	224.178	C14H24O2	[FA (14:2)] 5,8-tetradecadienoic acid	218479	164424	171144	130936	125386	148782	180135	419842	222110	204859	365232	361861	-3.0311	0.012654	1.8978	0.078992
167.107	18	166.099	C10H14O2	Perillic acid	442530	503437	189125	200954	668108	361764	272826	210254	132026	62521.2	96047.2	103252	3.0285	0.01271	1.8958	0.078992
750.543	4.1	749.536	C43H76NO7P	PE(20:4(5Z,8Z,11Z,14Z)/P-18:1(11Z))	2.77073e+06	1.48862e+06	2.27097e+06	1.80987e+06	1.45738e+06	2.17586e+06	2.37381e+06	4.07934e+06	2.4408e+06	2.58878e+06	4.17766e+06	3.55382e+06	-3.0242	0.012803	1.8927	0.078992
113.035	9.93	112.027	C4H4N2O2	Uracil	48020	39757.3	85086.9	98542.9	67368.7	112793	113364	124254	122722	200582	318030	312329	-3.024	0.012808	1.8925	0.078992
132.077	14.83	131.069	C4H9N3O2	Creatine	335000000	331000000	521000000	568000000	299000000	481000000	448000000	615000000	533000000	671000000	730000000	729000000	-3.0232	0.012824	1.892	0.078992
750.545	4.12	751.552	C43H78NO7P	[PE (18:1/20:4)] 1-(1Z-octadecenyl)-2-(5Z,8Z,11Z,14Z-eicosatetraenoyl)-sn-glycero-3-phosphoethanolamine	567680	237531	469466	279074	231708	456741	585900	1.31652e+06	535372	500941	1.25964e+06	1.37448e+06	-3.0176	0.012948	1.8878	0.078992
119.085	12.64	118.078	C9H10	alpha-Methylstyrene	1.05487e+06	605527	969506	792506	557146	638421	914279	3.01263e+06	696646	2.63841e+06	2.59737e+06	2.05432e+06	-3.0148	0.013011	1.8857	0.078992
464.315	4.14	465.322	C23H48NO6P	[PC (15:1)] 1-(1Z-pentadecenyl)-sn-glycero-3-phosphocholine	646403	342520	709304	425488	447524	755388	716420	1.1802e+06	853951	591087	1.32456e+06	1.27206e+06	-3.0134	0.013042	1.8847	0.078992
746.514	4.12	747.52	C43H74NO7P	[PE (16:1/22:6)] 1-O-(1Z-hexadecenyl)-2-(4Z,7Z,10Z,13Z,16Z,19Z-docosahexaenoyl)-sn-glycero-3-phosphoethanolamine	395302	175031	311675	176320	169135	294364	374426	909071	378373	334588	783857	876018	-3.0073	0.013179	1.8801	0.078992
770.572	4.17	771.578	C43H82NO8P	[PE (18:0/20:2)] 1-octadecanoyl-2-(11Z,14Z-eicosadienoyl)-sn-glycero-3-phosphoethanolamine	217735	110914	183614	131221	112348	175814	193767	436772	226303	195731	441174	446632	-3.0041	0.01325	1.8778	0.078992
201.016	12.86	200.009	C4H9O7P	D-Erythrose 4-phosphate	662061	489880	715999	512615	154724	422180	718118	1.01789e+06	611154	737841	774058	924264	-3.0037	0.01326	1.8775	0.078992
705.64	22.03	704.632	C45H84O5	[GL (20:0/22:2)] 1-eicosanoyl-2-(13Z,16Z-docosadienoyl)-sn-glycerol	72497.3	72216.4	101341	128502	80746.5	162167	169409	314986	209924	368776	600746	825237	-3.0024	0.01329	1.8765	0.078992
114.066	14.87	113.059	C4H7N3O	Creatinine	8.91635e+06	8.14731e+06	11600000	11000000	5.56896e+06	9.3472e+06	8.89997e+06	12400000	9.99134e+06	12500000	13500000	13300000	-2.999	0.013367	1.874	0.078992
259.19	18.07	258.183	C14H26O4	[FA (14:0/2:0)] Tetradecanedioic acid	827037	778683	521476	487115	822158	681970	697768	468712	418067	250247	358015	354035	2.991	0.013552	1.868	0.078992
316.192	5.06	317.199	C19H27NO3	Protoemetine	112666	79515	84053.2	126564	74622.1	127685	93089.2	373956	172421	177879	278363	248447	-2.99	0.013573	1.8673	0.078992
701.514	4.05	702.52	C39H75O8P	[GP (18:0/18:0)] 1-octadecanoyl-2-(9Z-octadecenoyl)-sn-glycero-3-phosphate	575261	376851	622712	393892	402180	671775	630899	1.48249e+06	652861	727836	1.5395e+06	1.45956e+06	-2.988	0.01362	1.8658	0.078992
132.065	15.83	131.058	C5H9NO3	L-Glutamate 5-semialdehyde	821092	795504	851163	807201	546004	880373	919220	935122	991161	1.03035e+06	851322	964331	-2.9843	0.013706	1.8631	0.078992
788.546	3.86	789.552	C42H80NO10P	PS(18:0/18:1(9Z))	250016	110057	220231	142683	103081	240803	237044	465286	262311	244202	572929	569329	-2.9814	0.013774	1.8609	0.078992
776.562	4.11	777.567	C45H80NO7P	PE(22:4(7Z,10Z,13Z,16Z)/P-18:1(11Z))	262897	105999	228153	151891	138119	234125	270781	670160	254465	276895	697737	694432	-2.9796	0.013817	1.8596	0.078992
353.049	5.07	354.056	C19H14O5S	Phenolsulfonphthalein	16899.9	63357.8	19286.8	39159.4	70955.8	86705.9	187007	55041.8	93810.3	88566.8	155638	208132	-2.9757	0.013909	1.8567	0.078992
259.171	4.13	260.178	C17H24O2	[FA (17:2/2:0/2:0)] 1,9-heptadecadien-4,6-diyn-3,8-diol	210994	127930	141664	119912	94715.1	131667	129663	314613	208539	192168	305413	314721	-2.9709	0.014024	1.8531	0.078992
487.311	20.68	486.305	C23H42N4O7	Glu-Leu-Leu-Leu	1.95158e+06	2.09491e+06	2.1025e+06	2.11668e+06	2.02606e+06	2.21751e+06	2.12069e+06	1.66368e+06	1.95478e+06	1.82988e+06	1.47665e+06	1.66777e+06	2.9572	0.014357	1.8429	0.078992
695.466	4.18	696.473	C39H69O8P	[GP (18:2/18:2)] 1,2-di-(9Z,12Z-octadecadienoyl)-sn-glycero-3-phosphate	243027	165949	174310	138013	111467	153682	185281	333348	196914	228905	314976	366979	-2.938	0.014836	1.8287	0.078992
222.112	18.04	221.105	C12H15NO3	Metaxalone	1.18993e+06	1.39446e+06	726621	763068	1.68736e+06	1.11659e+06	958474	290145	533497	321141	500965	245581	2.9346	0.014923	1.8261	0.078992
134.027	8.15	133.02	C4H7NO2S	L-thiazolidine-4-carboxylate	259677	396814	868461	976251	569211	1.26751e+06	1.03239e+06	1.36055e+06	1.59992e+06	2.58016e+06	3.6162e+06	4.57029e+06	-2.9335	0.014951	1.8253	0.078992
699.498	4.18	700.504	C39H73O8P	[GP (18:0/18:2)] 1-octadecanoyl-2-(9Z,12Z-octadecadienoyl)-sn-glycero-3-phosphate	1.4373e+06	883139	1.47153e+06	898820	804086	1.17925e+06	1.33217e+06	3.16323e+06	1.48348e+06	1.46522e+06	3.05991e+06	2.90017e+06	-2.9325	0.014977	1.8246	0.078992
189.16	22.33	188.152	C9H20N2O2	N6,N6,N6-Trimethyl-L-lysine	749079	611421	757580	542033	333636	554717	826241	1.1911e+06	771255	2.35018e+06	1.15018e+06	1.8932e+06	-2.9246	0.01518	1.8187	0.078992
247.17	4.14	248.178	C16H24O2	[FA (16:4)] 4,7,10,13-hexadecatetraenoic acid	213278	134545	150772	109335	92030.8	143247	128826	349243	208529	208060	325839	352389	-2.9175	0.015366	1.8134	0.078992
158.081	12.44	157.074	C7H11NO3	Paramethadione	363672	328765	336795	317763	336391	305726	338020	437630	307274	333595	398346	367378	-2.9155	0.01542	1.8119	0.078992
685.483	4.2	686.491	C45H66O5	[GL (20:5/22:6)] 1-(5Z,8Z,11Z,14Z,17Z-eicosapentaenoyl)-2-(4Z,7Z,10Z,13Z,16Z,19Z-docosahexaenoyl)-sn-glycerol	217421	140306	171245	98021.2	79549.7	161577	180701	441859	229478	175473	404251	337760	-2.9148	0.015437	1.8114	0.078992
523.998	19.76	522.991	C10H16N5O14P3	GTP	797021	794187	283715	273494	492698	338484	308151	166670	202921	170834	96730.4	219580	2.9129	0.015488	1.81	0.078992
687.498	4.2	688.507	C45H68O5	[GL (20:4/22:6)] 1-(5Z,8Z,11Z,14Z-eicosatetraenoyl)-2-(4Z,7Z,10Z,13Z,16Z,19Z-docosahexaenoyl)-sn-glycerol	283552	159181	238113	122839	135419	200478	281119	863004	320456	253141	577420	651593	-2.9119	0.015515	1.8092	0.078992
406.248	4.14	405.241	C17H35N5O4S	Lys-Lys-Met	5.75636e+06	6.06684e+06	6.62301e+06	5.20755e+06	4.6618e+06	4.95472e+06	7.22842e+06	9.37352e+06	5.3284e+06	6.4074e+06	9.41956e+06	8.52899e+06	-2.9091	0.015589	1.8072	0.078992
887.566	3.85	888.573	C47H85O13P	PI(16:0/22:3(10Z,13Z,16Z))	218746	121025	211510	151605	153234	240533	206776	408520	221455	247791	438019	422790	-2.9059	0.015674	1.8048	0.078992
659.467	4.22	660.475	C43H64O5	[GL (20:5/20:5)] 1,2-di-(5Z,8Z,11Z,14Z,17Z-eicosapentaenoyl)-sn-glycerol	238005	127952	147745	82065.6	90410.9	149076	214234	634884	214117	202708	444192	454177	-2.9045	0.015713	1.8037	0.078992
241.217	4.17	242.225	C15H30O2	[FA methyl(14:0)] 12-methyl-tetradecanoic acid	673557	498050	524321	438748	297970	390496	557098	832685	575463	570622	872720	857146	-2.9005	0.015821	1.8008	0.078992
248.112	14.13	247.106	C10H17NO6	Linamarin	9673.41	3775.24	8144.32	0	9231.39	1766.08	41163.5	11800.9	29998	90922.2	14556.1	60735.9	-2.8995	0.015848	1.8	0.078992
244.227	4.46	243.22	C14H29NO2	[FA amino(14:0)] 2-amino-tetradecanoic acid	1.96049e+06	2.69267e+06	1.44807e+06	2.41125e+06	1.30531e+06	1.2113e+06	1.65831e+06	893569	811318	1.07353e+06	335641	924938	2.8984	0.015878	1.7992	0.078992
506.347	12.9	505.34	C29H47NO6	Mycinamicin VIII	141247	125685	149860	144325	106482	123497	145651	211392	134248	194884	205785	273311	-2.891	0.01608	1.7937	0.078992
861.551	3.87	862.557	C45H83O13P	[PI (18:0/18:0)] 1,2-di-(9Z-octadecenoyl)-sn-glycero-3-phospho-(1'-myo-inositol)	510169	288914	483990	347594	279762	474262	470110	978911	520431	510594	1.06845e+06	849929	-2.8899	0.016111	1.7929	0.078992
237.149	4.18	238.157	C14H22O3	[FA oxo(5:1/5:0/4:0)] (1R,2R)-3-oxo-2-(2'Z-pentenyl)-cyclopentanebutanoic acid	330276	225629	256247	159813	161719	245801	236152	530931	328501	297530	554965	556594	-2.8833	0.016294	1.788	0.078992
251.165	4.13	252.173	C15H24O3	[PR] (+)-2-Sterpurene-6,12,15-triol	280801	211109	204981	155133	142020	186541	204633	493119	246301	282423	483150	465938	-2.882	0.016329	1.787	0.078992
116.071	12.91	115.063	C5H9NO2	L-Proline	140000000	111000000	139000000	124000000	65500000	104000000	124000000	203000000	121000000	169000000	208000000	208000000	-2.8734	0.016573	1.7806	0.078992
726.507	21.75	725.5	C40H72NO8P	[PC (14:0/18:4)] 1-tetradecanoyl-2-(6Z,9Z,12Z,15Z-octadecatetraenoyl)-sn-glycero-3-phosphocholine	192428	241831	312163	259223	129524	253573	267355	407168	305396	295156	346116	326395	-2.8702	0.016662	1.7783	0.078992
123.055	16.77	122.048	C6H6N2O	Nicotinamide	2.45121e+06	1.94111e+06	1.42781e+06	1.40874e+06	1.38623e+06	1.4716e+06	1.89402e+06	1.27147e+06	1.1485e+06	1.06046e+06	953295	961744	-2.864	0.01684	1.7737	0.078992
223.133	4.13	224.141	C13H20O3	[FA] Methyl jasmonate	514799	361778	396433	254835	232858	323310	350573	854142	506154	457653	823072	886132	-2.861	0.016927	1.7714	0.078992
306.08	12.74	305.074	C17H17NCl2	Sertraline	87736.9	65483.4	191507	209142	205415	262200	213426	331183	293630	423458	551429	804285	-2.8607	0.016935	1.7712	0.078992
336.217	7.4	335.21	C19H29NO4	Ankorine	52580	31368.2	69011.2	47953.2	21280.3	64591	57813.5	91831.9	74005.1	66042.7	127012	82450.7	-2.8141	0.018344	1.7365	0.078992
199.169	18.01	198.162	C12H22O2	[PR] Citronellyl acetate	668848	744810	345849	373441	861000	553194	475491	348091	256307	148857	207731	180640	-2.8573	0.017035	1.7687	0.078992
175.053	8.15	174.046	C6H10N2O2S	D-5-(2'-methylthioethyl)-hydantoin	8243.66	26571.9	53369.5	67754.3	36595.3	94144.6	69273.4	98414.3	103321	182922	279251	328567	-2.8556	0.017085	1.7674	0.078992
606.12	21.99	605.114	C27H25O16	Pelargonidin 3-O-3'',6''-O-dimalonylglucoside	16943.8	12670.5	26426.6	40122.1	34813.1	28504.6	26579.4	57069.8	54279.6	73442.1	136955	134208	-2.8369	0.017643	1.7534	0.078992
243.062	9.92	244.07	C9H12N2O6	Uridine	5591.7	1645.43	6584.71	9205.96	5182.25	15425.7	12333.9	18908.8	16196.5	29525	58881.5	58734.1	-2.8365	0.017653	1.7532	0.078992
722.514	4.11	723.52	C41H74NO7P	PE(18:3(6Z,9Z,12Z)/P-18:1(11Z))	569698	228340	453739	288782	207397	415284	445591	1.20988e+06	509372	504127	1.01953e+06	1.19156e+06	-2.8308	0.017827	1.7489	0.078992
189.04	23.12	190.048	C7H10O6	[FA hydroxy,oxo(7:0/2:0)] 4-hydroxy-2-oxo-Heptanedioic acid	98010.7	70526.2	95002.2	69053	52474.2	81358.3	93077.2	117743	78599.3	115144	109014	136085	-2.8233	0.018058	1.7433	0.078992
304.192	4.16	305.199	C18H27NO3	Capsaicin	143546	118586	106089	97809.7	68258.2	110373	89579.8	286905	162897	174656	191185	223462	-2.8165	0.01827	1.7383	0.078992
119.049	13.12	118.042	C8H6O	Benzofuran	2.05994e+06	1.57969e+06	2.26066e+06	1.88661e+06	411591	1.58566e+06	2.14409e+06	3.09669e+06	1.86461e+06	2.41427e+06	2.9963e+06	3.09237e+06	-2.8152	0.018311	1.7373	0.078992
277.181	4.09	278.188	C17H26O3	[FA hydroxy(17:2)] 7-hydroxy-10E,16-heptadecadien-8-ynoic acid	249219	103924	116885	141139	87144.9	176171	185857	397405	187065	210785	324283	433593	-2.8128	0.018385	1.7355	0.078992
118.065	12.93	117.058	C8H7N	Indole	1.75802e+06	1.54109e+06	1.75222e+06	1.60387e+06	1.12077e+06	1.46876e+06	1.68155e+06	2.02961e+06	1.5784e+06	2.17207e+06	2.01852e+06	2.06101e+06	-2.8112	0.018437	1.7343	0.078992
123.044	13.15	122.037	C7H6O2	Benzoate	4.15765e+06	3.13215e+06	4.59303e+06	3.83265e+06	894807	3.19908e+06	4.26604e+06	6.10687e+06	3.74853e+06	4.94634e+06	6.19201e+06	6.19545e+06	-2.807	0.018571	1.7312	0.078992
160.133	13.47	159.126	C8H17NO2	DL-2-Aminooctanoicacid	547860	433489	599343	507226	231260	418044	504710	830960	465118	741993	865577	873862	-2.8051	0.018631	1.7298	0.078992
459.278	11.8	458.271	C17H34N10O5	Gln-Arg-Arg	444049	501738	483903	464054	510792	540560	564356	555631	496900	567709	541985	521652	-2.8045	0.01865	1.7293	0.078992
257.155	4.16	258.162	C17H22O2	[FA (17:3)] 5,8,11-heptadecatriynoic acid	238916	134573	176406	133256	104382	182852	163843	391561	226264	222959	449432	445343	-2.8027	0.018707	1.728	0.078992
147.044	13.17	146.037	C9H6O2	Coumarin	1.94527e+06	1.49263e+06	2.19232e+06	1.91272e+06	393882	1.4583e+06	2.0138e+06	2.90815e+06	1.79811e+06	2.40032e+06	2.95109e+06	2.915e+06	-2.7977	0.018868	1.7243	0.078992
161.107	10.26	160.1	C10H12N2	Tryptamine	176644	161518	174323	140068	104348	137728	166204	309765	137247	229963	288853	306165	-2.7959	0.018928	1.7229	0.078992
211.134	4.29	212.141	C12H20O3	[FA oxo(12:0)] 12-oxo-10E-dodecenoic acid	4.092e+06	2.81995e+06	2.69602e+06	1.6629e+06	2.17837e+06	2.73533e+06	3.23731e+06	7.66794e+06	3.69201e+06	3.24764e+06	6.08873e+06	6.62401e+06	-2.7924	0.019042	1.7203	0.078992
645.451	4.2	646.457	C35H67O8P	[GP (14:0/18:1)] 1-tetradecanoyl-2-(9Z-octadecenoyl)-sn-glycero-3-phosphate	1.12556e+06	607861	817018	476305	404841	674868	876415	1.94625e+06	886043	869647	1.92783e+06	1.85174e+06	-2.7865	0.019236	1.7159	0.078992
356.076	18.08	355.069	C11H21N3O4S3	Met-Cys-Cys	10671.9	11851.5	14636.7	32360	10112.2	31878.4	28187.8	43607.4	23487.7	40482.6	74059.8	83154.7	-2.7836	0.019333	1.7137	0.078992
267.197	4.15	268.204	C16H28O3	[FA oxo(5:2/5:0/6:0)] (1R,2R)-3-oxo-2-pentyl-cyclopentanehexanoic acid	166273	108809	137291	92952.3	84456.7	118777	106586	279533	180573	163623	240757	325998	-2.7832	0.019343	1.7135	0.078992
409.236	4.23	410.243	C19H39O7P	[GP (16:0)] 1-hexadecanoyl-2-sn-glycero-3-phosphate	819092	552858	702078	588271	437688	706296	851634	1.58826e+06	939975	765220	1.48739e+06	2.3089e+06	-2.7823	0.019375	1.7128	0.078992
764.525	4.12	765.531	C43H76NO8P	PE(20:2(11Z,14Z)/18:3(6Z,9Z,12Z))	424020	179060	308104	183130	159299	280516	327421	871785	361192	327891	785761	848690	-2.779	0.019485	1.7103	0.078992
141.066	9.25	140.059	C6H8N2O2	Methylimidazoleacetic acid	649167	671840	751438	676510	651032	674034	698663	814043	697143	888064	939781	761498	-2.777	0.019549	1.7089	0.078992
242.175	10.54	241.168	C13H23NO3	Valeroidine	471302	537934	459570	500204	438812	216137	398378	890801	596275	521729	765478	355358	-3.3605	0.0072359	2.1405	0.078992
210.088	14.26	211.096	C9H13N3O3	Zalcitabine	1.04184e+06	911569	1.29468e+06	1.04531e+06	302545	726729	905456	1.24728e+06	819550	1.14599e+06	1.43293e+06	1.45373e+06	-2.8635	0.016856	1.7733	0.078992
305.213	4.09	306.219	C19H30O3	Dihydromonacolin L	230494	128793	142545	99770.1	84813.1	108956	140195	313634	179015	192083	275018	315205	-2.7675	0.019872	1.7017	0.079891
131.081	14.86	130.074	C5H10N2O2	Casein K	1.61861e+06	1.39928e+06	2.29677e+06	2.487e+06	1.42331e+06	2.11538e+06	1.95474e+06	2.73089e+06	2.24873e+06	2.71693e+06	3.12211e+06	2.85525e+06	-2.7591	0.020162	1.6955	0.080401
209.154	4.21	210.162	C13H22O2	[FA (13:2)] 3E,5E-tridecadienoic acid	541797	344346	465758	336460	244781	388092	374308	879075	514999	520815	875649	959473	-2.7569	0.020238	1.6938	0.080401
385.128	13.8	384.122	C14H20N6O5S	S-Adenosyl-L-homocysteine	855654	779834	1.15023e+06	969489	428966	884761	795347	1.34344e+06	1.01657e+06	1.53757e+06	1.70633e+06	1.83368e+06	-2.7543	0.020328	1.6919	0.080401
211.001	19.35	212.009	C5H9O7P	P-DPD	66655.2	55990.5	83190.4	65120.7	29660	51360.8	60295.4	115938	69677.4	97472.9	144186	161800	-2.7521	0.020403	1.6903	0.080401
635.141	17.46	634.132	C32H26O14	Actinorhodine	907304	563990	920146	854677	300235	993618	899032	1.7652e+06	867548	1.21285e+06	1.34437e+06	1.32049e+06	-2.7469	0.020588	1.6864	0.080727
133.014	19.4	134.022	C4H6O5	(S)-Malate	520481	450405	730095	592687	249984	555125	513761	1.00447e+06	618750	950101	1.40127e+06	1.50689e+06	-2.741	0.020799	1.682	0.081139
306.077	14.29	307.084	C18H13NO4	Stealthin C	28600000	24400000	37200000	29300000	7.19896e+06	18800000	24300000	35900000	21000000	31500000	43600000	43400000	-2.7382	0.020896	1.6799	0.081139
768.552	4.11	767.547	C43H78NO8P	[PE (18:0/20:4)] 1-octadecanoyl-2-(5Z,8Z,11Z,14Z-eicosatetraenoyl)-sn-glycero-3-phosphoethanolamine	2.81004e+06	1.44529e+06	2.53479e+06	1.46552e+06	1.74861e+06	2.13325e+06	2.68603e+06	3.80001e+06	2.63297e+06	1.98163e+06	4.299e+06	4.17786e+06	-2.7312	0.021149	1.6747	0.081722
276.071	20.06	275.064	C10H13NO8	3-beta-D-Glucopyranuronosyloxy-5-methylisoxazole	273173	250053	157398	141522	130857	162257	210343	24086.5	98189.3	11012.5	6228.33	114078	2.6625	0.023797	1.6235	0.082
235.134	4.12	236.141	C14H20O3	4-Heptyloxybenzoic acid	260511	193607	203886	140263	105792	178705	157564	480689	256240	260981	401017	462577	-2.7119	0.021862	1.6603	0.082
205.122	11.05	204.115	C13H16O2	4'-Hydroxy-3'-prenylacetophenone	772531	448125	841730	779788	262337	602434	529158	933560	762735	701277	929180	1.06566e+06	-2.685	0.022896	1.6402	0.082
157.061	10.93	156.053	C6H8N2O3	4-Imidazolone-5-propanoate	227641	212917	247609	232215	187609	202086	224617	257844	236369	325427	269077	338640	-2.7037	0.022174	1.6542	0.082
136.062	9.19	135.054	C5H5N5	Adenine	14800000	8.21306e+06	14100000	11000000	5.10129e+06	15300000	14500000	18900000	12700000	17000000	19800000	18600000	-2.7178	0.021643	1.6647	0.082
346.056	14.1	347.063	C10H14N5O7P	AMP	396690	263945	346257	316596	83655.3	185959	303321	482685	310135	457434	649095	559371	-2.6769	0.023214	1.6342	0.082
260.112	13.77	259.106	C11H17NO6	Proacacipetalin	181408	175457	204236	138759	125201	253483	161142	675385	283320	264209	597812	518178	-2.7231	0.021446	1.6687	0.082
329.176	4.16	330.183	C20H26O4	Gibberellin A15	158273	153898	137023	127271	115037	116782	130848	274834	144131	189081	288561	302877	-2.7106	0.021911	1.6593	0.082
182.081	13.12	181.074	C9H11NO3	L-Tyrosine	18000000	13900000	20600000	17900000	4.66791e+06	15200000	18300000	27200000	16500000	22600000	28000000	28000000	-2.7085	0.02199	1.6578	0.082
535.037	16.17	536.044	C14H22N2O16P2	UDP-D-xylose	77986.4	55019.4	91707.6	68235.1	14212.8	70879.7	69141.9	117566	83102.2	95162.3	132345	121723	-2.7061	0.022082	1.656	0.082
152.056	12.76	151.049	C5H5N5O	Guanine	4.17403e+06	2.66442e+06	6.39029e+06	5.01736e+06	2.47333e+06	3.70384e+06	4.2179e+06	7.3977e+06	5.20492e+06	7.09277e+06	11100000	8.09495e+06	-2.7008	0.022281	1.6521	0.082
305.176	4.13	306.184	C19H22N4	Corrinoid	425220	282129	285605	221483	190707	270854	279556	783931	374301	390549	575008	654652	-2.6984	0.022373	1.6503	0.082
671.467	4.19	672.473	C37H69O8P	[GP (16:0/18:2)] 1-hexadecanoyl-2-(9Z,12Z-octadecadienoyl)-sn-glycero-3-phosphate	1.28344e+06	769107	954643	646072	544433	769273	956305	1.89061e+06	1.10002e+06	935764	1.98336e+06	1.88048e+06	-2.6957	0.022477	1.6483	0.082
790.541	4.12	791.547	C45H78NO8P	[PE (18:0/22:6)] 1-octadecanoyl-2-(4Z,7Z,10Z,13Z,16Z,19Z-docosahexaenoyl)-sn-glycero-3-phosphoethanolamine	129995	75952.7	107080	87628.7	57580.7	119305	116268	296852	131802	111097	298592	317255	-2.6947	0.022516	1.6475	0.082
323.187	4.13	324.194	C18H28O5	[FA oxo,hydroxy(18:3)] 12-oxo-14,18-dihydroxy-9Z,13E,15Z-octadecatrienoic acid	287620	203390	201638	124959	130763	189449	196729	554470	264734	254898	435483	411605	-2.6946	0.022521	1.6474	0.082
132.03	19.39	133.038	C4H7NO4	L-Aspartate	169933	158085	243777	190613	91428.8	180795	167892	309166	202527	295698	420210	446481	-2.6923	0.022609	1.6457	0.082
149.06	10.26	148.052	C9H8O2	trans-Cinnamate	405219	284887	419594	316402	148058	311091	340084	574132	327379	519828	566994	676876	-2.686	0.022855	1.641	0.082
127.039	13.38	126.032	C6H6O3	Phloroglucinol	198874	158541	208115	155135	123774	188690	213755	264019	247817	353178	288311	587234	-2.6855	0.022875	1.6406	0.082
417.241	4.18	418.248	C21H39O6P	CPA(18:1(11Z)/0:0)	3.47376e+06	2.14828e+06	3.1066e+06	2.24784e+06	1.89291e+06	2.73322e+06	2.88944e+06	5.37767e+06	3.08799e+06	2.98472e+06	5.24996e+06	4.99151e+06	-2.6807	0.023067	1.637	0.082
742.54	4.15	743.547	C41H78NO8P	[PE (18:0/18:2)] 1-octadecanoyl-2-(9Z,12Z-octadecadienoyl)-sn-glycero-3-phosphoethanolamine	673502	317496	524023	295400	282022	484961	508601	1.37119e+06	551002	556350	1.21065e+06	1.32362e+06	-2.6709	0.023455	1.6298	0.082
231.139	4.16	232.146	C15H20O2	Costunolide	164405	111746	135397	93900.3	81850.3	126730	110101	288607	156038	159873	235351	256920	-2.6693	0.023521	1.6285	0.082
774.546	4.1	775.552	C45H78NO7P	[PE (18:1/22:6)] 1-(1Z-octadecenyl)-2-(4Z,7Z,10Z,13Z,16Z,19Z-docosahexaenoyl)-sn-glycero-3-phosphoethanolamine	354791	134352	287526	156354	136895	246554	272458	718715	289813	281519	644872	738370	-2.6689	0.023538	1.6282	0.082
123.08	22.52	122.073	C8H10O	Phenylethyl alcohol	1.07091e+06	1.1016e+06	993189	889241	1.07578e+06	1.07107e+06	1.06764e+06	838714	920557	835584	722757	542742	2.6675	0.023592	1.6272	0.082
716.525	4.17	717.531	C39H76NO8P	[PE (16:0/18:1)] 1-Hexadecanoyl-2-(9Z-octadecenoyl)-sn-glycero-3-phosphoethanolamine	274129	146551	239472	146024	104010	233000	230794	686294	252876	255686	620769	748150	-2.6663	0.023641	1.6263	0.082
143.107	20.93	142.099	C8H14O2	[FA (8:0)] 2Z-octenoic acid	619435	678075	238203	324480	925127	446775	423167	173074	231966	243421	207537	201739	2.6634	0.02376	1.6242	0.082
744.589	20.26	743.583	C42H82NO7P	1-Hexadecanoyl-2-(9Z-octadecenoyl)-sn-glycero-3-phosphonocholine	1.43871e+06	1.74186e+06	2.48193e+06	2.33741e+06	995957	1.78971e+06	1.62629e+06	3.4183e+06	2.26184e+06	3.18724e+06	3.31365e+06	2.77245e+06	-2.6479	0.024401	1.6126	0.082301
138.055	10.89	137.048	C7H7NO2	Anthranilate	510089	466187	545052	497070	421957	513678	548501	811546	583419	1.00636e+06	681119	1.16323e+06	-2.6508	0.02428	1.6147	0.082301
267.233	4.16	268.24	C17H32O2	omega-Cyclohexylundecanoic acid	1.79948e+06	1.20544e+06	1.50293e+06	1.04765e+06	863228	1.18112e+06	1.41136e+06	2.44777e+06	1.57179e+06	1.41395e+06	2.55113e+06	2.43619e+06	-2.6506	0.024287	1.6146	0.082301
361.007	17.39	362.014	C14H16O5PClS	Coumaphos	96459	66681.5	117268	105609	30195.7	108588	88478.9	162990	100411	157639	186884	221538	-2.6492	0.024345	1.6136	0.082301
435.252	4.2	436.259	C21H41O7P	LPA(0:0/18:1(9Z))	1.40138e+06	894788	1.28874e+06	882510	730408	994531	1.15474e+06	2.01263e+06	1.23541e+06	1.17617e+06	2.16723e+06	1.96153e+06	-2.649	0.024353	1.6135	0.082301
885.551	3.85	886.561	C55H74N4O6	tetrahydrogeranylgeranyl-bacteriopheophytin	403531	223492	358070	260639	215638	348551	333157	601244	367995	349270	673025	601559	-2.6442	0.024556	1.6098	0.082474
349.202	4.29	350.209	C20H30O5	15-Keto-prostaglandinE2	488374	284654	336648	217261	194406	185685	283931	1.06541e+06	413805	397531	970846	942266	-2.6276	0.025268	1.5974	0.083118
545.316	7.2	544.308	C21H40N10O7	Arg-Lys-Asn-Gln	667328	852011	710467	636986	793938	693333	598331	698435	534086	489387	710851	444959	2.6254	0.025363	1.5958	0.083118
300.12	11.07	299.113	C10H22NO7P	[PC acety] 1-acetyl-sn-glycero-3-phosphocholine	232372	165409	257845	232077	93160.9	212465	222923	403150	275693	733111	454999	942323	-2.6329	0.025037	1.6014	0.083118
287.166	4.2	288.173	C18H24O3	Estriol	220751	147664	205542	132461	94442.4	153753	149413	392921	197398	240408	325999	295159	-2.6266	0.02531	1.5967	0.083118
331.192	4.18	332.199	C20H28O4	Gibberellin A12	432232	310688	347935	199667	205478	263755	269281	872916	416938	384125	771529	817823	-2.6253	0.025367	1.5957	0.083118
166.086	10.28	165.079	C9H11NO2	L-Phenylalanine	15400000	11400000	15600000	12400000	6.40905e+06	11700000	13000000	20000000	12700000	18700000	21600000	25400000	-2.6217	0.025523	1.5931	0.083118
353.234	4.28	354.241	C20H34O5	[FA trihydroxy(2:0)] 9S,11R,15S-trihydroxy-5Z,13E-prostadienoic acid	203024	137753	143744	81176.6	102239	130605	136474	474999	197389	176792	338887	350771	-2.621	0.025554	1.5925	0.083118
300.18	11.2	299.173	C15H25NO5	Indicine	435035	362700	364127	260092	308006	448829	218884	1.30852e+06	500929	1.2576e+06	1.07311e+06	2.0964e+06	-2.6203	0.025583	1.5921	0.083118
150.98	4.21	151.988	C4H5ClO4	chlorosuccinate	287739	158820	239559	202966	136759	199645	248526	366326	225785	244051	353740	307159	-2.6139	0.025866	1.5873	0.083357
171.138	20.95	170.131	C10H18O2	[PR] Limonene-1,2-diol	815214	914874	349019	435559	1.00568e+06	619742	636103	273184	363023	347354	325963	292413	2.6161	0.025768	1.5889	0.083357
221.124	8.34	220.117	C7H17N4O4	1D-1-Guanidino-3-amino-1,3-dideoxy-scyllo-inositol	2.75541e+06	3.24557e+06	3.17432e+06	3.08069e+06	2.32762e+06	2.31046e+06	3.05888e+06	4.64877e+06	2.80753e+06	3.40072e+06	4.49584e+06	5.08862e+06	-2.6054	0.026247	1.5809	0.083656
615.153	17.46	614.147	C20H31N4O16P	CMP-N-acetylneuraminate	210548	113827	201495	194362	74761.6	222692	201263	364455	182246	287249	275503	263838	-2.6034	0.026336	1.5795	0.083656
309.207	4.2	310.214	C18H30O4	[FA (18:3)] 13S-hydroperoxy-9Z,11E,14Z-octadecatrienoic acid	2.64289e+06	1.82677e+06	1.87941e+06	1.02131e+06	1.27318e+06	1.5547e+06	1.82123e+06	4.34439e+06	2.2253e+06	2.03079e+06	4.05682e+06	4.11335e+06	-2.6074	0.026156	1.5824	0.083656
613.159	17.46	612.152	C20H32N6O12S2	Glutathione disulfide	3.09468e+06	1.96807e+06	3.05034e+06	3.0126e+06	1.13808e+06	3.40277e+06	3.01527e+06	5.83627e+06	2.97727e+06	4.13418e+06	4.33188e+06	4.27693e+06	-2.6006	0.026465	1.5773	0.083656
260.149	10.57	259.142	C12H21NO5	N-(3-oxooctanoyl)-L-homoserine	221553	410418	422891	412960	288829	517208	441015	1.03895e+06	504782	447337	694075	954031	-2.6002	0.026484	1.577	0.083656
227.128	4.14	228.136	C12H20O4	Traumatic acid	341257	210615	228803	136241	149027	225454	210520	634327	297529	288809	479477	531463	-2.5956	0.026694	1.5736	0.083985
482.961	17.95	483.969	C9H15N2O15P3	UTP	247416	152841	359913	209915	26323.9	169402	183597	683945	235756	402341	761841	894638	-2.5921	0.026853	1.571	0.083993
267.27	4.1	268.277	C18H36O	Octadecanal	221329	150356	211944	129054	125100	198819	228306	303797	168802	213594	388252	397877	-2.5891	0.02699	1.5688	0.083993
229.144	4.28	230.152	C12H22O4	Dodecanedioic acid	534738	369676	325190	215927	267422	317890	389699	1.05653e+06	456935	416255	738678	797084	-2.5875	0.027066	1.5676	0.083993
333.207	4.28	334.214	C20H30O4	Prostaglandin A2	1.23135e+06	957661	977073	510223	658770	760089	912739	2.91099e+06	1.14903e+06	1.03086e+06	2.54849e+06	2.43396e+06	-2.5854	0.027165	1.566	0.083993
249.186	4.12	250.193	C16H26O2	Triton X-100	336633	198882	243565	173569	158794	209182	222364	512431	273226	271575	498957	492356	-2.5814	0.027349	1.5631	0.083993
114.055	15.72	113.048	C5H7NO2	(S)-1-Pyrroline-5-carboxylate	1.66219e+06	1.62843e+06	1.57903e+06	1.75801e+06	1.83269e+06	1.81138e+06	1.72141e+06	1.54648e+06	1.61932e+06	1.69551e+06	1.56763e+06	1.49736e+06	-2.5798	0.027426	1.5618	0.083993
291.197	4.15	292.204	C18H28O3	[FA oxo(18:3)] 4-oxo-9Z,11E,13E-octadecatrienoic acid	2.18683e+06	1.53055e+06	1.68357e+06	940978	970850	1.2542e+06	1.61813e+06	3.13157e+06	1.75784e+06	1.66414e+06	3.26069e+06	3.09865e+06	-2.5796	0.027435	1.5617	0.083993
144.081	10.28	143.073	C10H9N	2-Naphthylamine	630175	454546	682379	540570	229251	432021	541287	838132	524072	764335	861140	936967	-2.5762	0.027594	1.5592	0.084158
190.107	20.85	189.1	C8H15NO4	(2S)-2-{[1-(R)-Carboxyethyl]amino}pentanoate	732138	761079	316617	412412	956174	584489	569933	250062	305084	342674	336843	303811	2.574	0.027701	1.5575	0.08416
157.097	12.96	156.09	C7H12N2O2	N-acetyl prolinamide or isomer	3.57506e+06	2.5893e+06	3.39249e+06	3.12543e+06	1.53743e+06	2.28083e+06	2.87437e+06	5.21857e+06	2.74277e+06	4.24666e+06	5.47531e+06	4.75102e+06	-2.5686	0.027958	1.5535	0.084617
219.139	4.22	220.146	C14H20O2	Oblongolide	303515	252176	271568	193072	160009	205033	211806	576999	284130	299308	535197	567891	-2.5662	0.028074	1.5517	0.084647
139.05	20.77	138.043	C6H6N2O2	Urocanate	616033	667827	288303	376172	812896	490748	456130	208113	286365	296716	268385	249800	2.5597	0.02839	1.5468	0.085276
259.243	4.12	260.25	C19H32	Androstane	462461	292075	506602	253648	228693	377690	443365	891177	399270	404466	853317	756101	-2.5541	0.028662	1.5427	0.085772
121.101	20.94	120.094	C9H12	1,2,4-Trimethylbenzene	487983	546055	192340	246869	847138	366892	330106	133304	177577	182044	156104	159253	2.5474	0.028991	1.5377	0.086365
654.358	21.81	653.351	C29H43N13O5	Arg-Trp-Arg-His	192733	181142	295211	299455	99708.3	221570	242750	395917	236919	297388	474644	419925	-2.5427	0.029227	1.5342	0.086365
300.049	14.97	301.056	C8H16NO9P	N-Acetyl-D-glucosamine 6-phosphate	527896	415361	558395	499820	199166	455054	468027	818797	527571	883677	1.55537e+06	1.63654e+06	-2.5427	0.029226	1.5342	0.086365
239.114	22.21	238.107	C10H14N4O3	quinonoid dihydro-(6H)-biopterin	471291	363130	444711	363129	213539	317306	474725	583742	388627	462513	585164	438570	-2.5414	0.029295	1.5332	0.086365
323.029	15.11	324.036	C9H13N2O9P	UMP	508407	394452	449550	262846	123917	186283	226471	412386	205787	292655	445627	439145	-2.527	0.030024	1.5225	0.088088
329.249	4.15	330.256	C22H34O2	Taxa-4(20),11(12)-dien-5alpha-yl acetate	8.23889e+06	4.69761e+06	7.56844e+06	4.98493e+06	4.16354e+06	5.83401e+06	7.01269e+06	14000000	6.82729e+06	6.46222e+06	13700000	12100000	-2.5255	0.030101	1.5214	0.088088
311.223	4.26	312.23	C18H32O4	[FA (18:2)] 9S-hydroperoxy-10E,12Z-octadecadienoic acid	12500000	8.58628e+06	8.49587e+06	4.60749e+06	6.36839e+06	7.753e+06	9.36821e+06	22700000	10200000	8.80294e+06	19100000	19600000	-2.5206	0.030358	1.5177	0.088371
327.218	4.29	328.225	C18H32O5	[FA trihydrox] 9S,11R,15S-trihydroxy-2,3-dinor-13E-prostaenoic acid-cyclo[8S,12R]	1.42989e+06	980494	860088	486348	669486	871154	990420	2.62541e+06	1.15657e+06	1.01835e+06	2.11998e+06	2.29032e+06	-2.5194	0.030419	1.5169	0.088371
291.13	16.8	290.123	C10H18N4O6	N-(L-Arginino)succinate	169937	82042.1	180265	150213	34422.2	72243.3	106777	359217	103428	262323	467931	423734	-2.5112	0.030847	1.5108	0.089289
453.209	4.96	452.202	C19H28N6O7	Asp-Tyr-Arg	1.03936e+06	1.56687e+06	1.47673e+06	605772	1.15954e+06	1.09313e+06	1.18978e+06	2.86325e+06	1.26974e+06	1.59575e+06	3.4595e+06	3.3312e+06	-2.5003	0.031431	1.5026	0.089355
306.208	4.22	307.215	C18H29NO3	dihydrocapsaicin	195529	171230	151665	109533	107927	159603	156358	422001	206205	194579	313378	236650	-2.5028	0.031294	1.5045	0.089355
192.138	18.05	191.131	C12H17NO	Phendimetrazine	767883	914815	399077	459494	1.19135e+06	724927	583487	218722	270780	171284	261548	213383	2.5031	0.031282	1.5047	0.089355
248.166	4.15	249.173	C15H23NO2	Lophocerine	189247	116313	141476	155198	70755.2	142173	114096	302426	218657	149623	290339	315089	-2.5013	0.031377	1.5034	0.089355
124.039	6.62	123.032	C6H5NO2	Nicotinate	41456.7	0	44088	158432	120350	65345.5	272202	116770	279465	629663	66006.6	341379	-2.501	0.031392	1.5032	0.089355
436.284	4.73	437.291	C21H44NO6P	[PE (16:1)] 1-(1Z-hexadecenyl)-sn-glycero-3-phosphoethanolamine	563956	425402	377868	168339	100757	135418	155363	452770	169508	158187	300572	282223	-2.4906	0.031958	1.4954	0.090528
362.051	19.38	363.058	C10H14N5O8P	GMP	38133.6	33993.5	65672.9	48173.8	14874.6	42581.1	38708.9	107609	49967.3	97729.6	172081	224006	-2.4841	0.032317	1.4906	0.09122
324.218	4.24	325.225	C18H31NO4	12-Nitro-9Z,12Z-octadecadienoic acid	139975	126751	112061	70982.6	87979	84146.7	125490	366743	119312	153110	227139	217207	-2.4801	0.032538	1.4876	0.091422
457.267	15.59	456.258	C21H36N4O7	Asp-Leu-Leu-Pro	1.05814e+06	1.25594e+06	761559	1.3142e+06	1.39364e+06	1.13893e+06	819279	897068	1.21217e+06	747271	739854	731039	2.4787	0.032618	1.4865	0.091422
210.113	8.61	209.105	C11H15NO3	Tyr-OEt	150333	142632	114944	118090	118293	151185	132233	199244	165095	132464	194833	226792	-2.471	0.033046	1.4809	0.092298
301.217	4.13	302.225	C20H30O2	[FA (20:5)] 5Z,8Z,11Z,14Z,17Z-eicosapentaenoic acid	12300000	9.4495e+06	10100000	6.64676e+06	5.94129e+06	8.00798e+06	8.99396e+06	20000000	10200000	10400000	23400000	21200000	-2.4646	0.033413	1.4761	0.092996
129.055	22.56	128.047	C6H8O3	(4E)-2-Oxohexenoic acid	1.38355e+06	1.26978e+06	1.21982e+06	1.02312e+06	1.2167e+06	1.21853e+06	1.31391e+06	965514	1.06282e+06	1.01031e+06	856764	715294	2.4608	0.03363	1.4733	0.093275
184.097	8.41	183.09	C9H13NO3	L-Adrenaline	1.66432e+06	1.67296e+06	1.89327e+06	1.85339e+06	1.36286e+06	2.24747e+06	2.31341e+06	2.14512e+06	2.05345e+06	2.05769e+06	2.43742e+06	3.54699e+06	-2.4559	0.033911	1.4697	0.093658
237.186	4.23	238.193	C15H26O2	[FA (15:0)] 3-pentadecynoic acid	725119	602311	617421	356062	419878	476584	619277	1.42003e+06	587419	592311	1.41463e+06	1.19919e+06	-2.4543	0.034004	1.4685	0.093658
223.064	4.07	222.056	C8H14O5S	2-(3'-methylthio)propylmalate	65996.9	47593.1	20191.8	0	27808.1	0	0	0	0	0	0	0	2.4093	0.036726	1.435	0.094013
146.06	11.75	145.053	C9H7NO	3-Methyleneoxindole	511783	390656	478452	422436	182280	304348	409087	707266	403595	521258	671710	686119	-2.4389	0.034916	1.457	0.094013
504.404	24.71	503.397	C31H54NO4	Arachidonylcarnitine	503009	436463	468663	307259	309117	499489	479752	896088	545705	378243	726593	868141	-2.4142	0.036423	1.4386	0.094013
485.295	4.83	484.287	C19H36N10O5	Arg-Gly-Pro-Arg	1.94303e+06	2.35279e+06	1.91619e+06	1.42608e+06	2.274e+06	1.84416e+06	2.34846e+06	4.18673e+06	1.89453e+06	2.3511e+06	3.16747e+06	3.1013e+06	-2.4414	0.034764	1.4589	0.094013
405.208	14.77	404.202	C15H28N6O7	Asn-Lys-Gly-Ser	577331	728110	724192	619627	331927	569374	649630	1.06414e+06	732667	701420	794487	825598	-2.412	0.036555	1.437	0.094013
155.093	9.82	154.085	C6H10ON4	creatinine acetonitrile adduct	30062.8	21010.2	33553.6	32275.9	7931.77	22118.9	26215.4	39022.3	25346.7	49581.6	51569.2	65832.3	-2.4398	0.034863	1.4576	0.094013
449.126	14.61	448.12	C15H24N6O6S2	Cys-Cys-Ser-His	1.50327e+06	1.55216e+06	1.22122e+06	1.20072e+06	990906	1.22046e+06	1.40241e+06	954994	901835	916684	892762	906845	2.4092	0.036731	1.435	0.094013
260.053	11.85	259.046	C6H14NO8P	D-Glucosamine 6-phosphate	64859.7	37341.7	77119.2	78332.7	33450.9	80546.2	59083.8	143121	83063	151480	286558	359180	-2.4196	0.036083	1.4427	0.094013
259.022	15.16	260.03	C6H13O9P	D-Glucose 6-phosphate	91326.9	67495.8	83183.5	44835.4	11331.2	33802.9	60840.1	99310.8	32431.7	55952.9	97523.2	93004.6	-2.4441	0.034604	1.4609	0.094013
229.011	15.74	230.019	C5H11O8P	D-Ribose 5-phosphate	77236.9	82304.7	118472	106882	72530.4	103882	93407.8	138459	105194	131802	228176	209866	-2.4124	0.036531	1.4373	0.094013
480.982	16.11	481.989	C10H17N2O14P3	dTTP	32615.6	27081.9	68945.9	55003.9	704.276	61495.2	41776.7	106579	55686.9	63389.5	101547	113541	-2.4296	0.035474	1.4501	0.094013
101.06	15.58	100.052	C5H8O2	Tiglic acid	2.95496e+06	2.78146e+06	2.6428e+06	2.54519e+06	2.58017e+06	2.61225e+06	2.69109e+06	1.29102e+06	2.37267e+06	2.42531e+06	2.15059e+06	2.1679e+06	2.4454	0.034531	1.4618	0.094013
309.28	4.12	310.287	C20H38O2	[FA (20:0)] 11Z-eicosenoic acid	2.01863e+06	1.30677e+06	1.83624e+06	1.13964e+06	1.11243e+06	1.55347e+06	1.76597e+06	2.29099e+06	1.9011e+06	1.79066e+06	4.12462e+06	3.48276e+06	-2.4364	0.035067	1.4551	0.094013
405.009	16.35	404.002	C9H14N2O12P2	UDP	1.6853e+06	1.33432e+06	1.70046e+06	1.51204e+06	701050	1.10314e+06	1.19303e+06	2.03883e+06	1.2976e+06	1.72057e+06	2.19141e+06	2.18912e+06	-2.4343	0.03519	1.4536	0.094013
317.212	4.22	318.219	C20H30O3	Leukotriene A4	2.2536e+06	1.68038e+06	1.47239e+06	837926	859206	1.14784e+06	1.31795e+06	3.75918e+06	1.83757e+06	1.66623e+06	3.38873e+06	3.60676e+06	-2.4325	0.0353	1.4522	0.094013
337.203	5.02	338.209	C19H30O5	Shiromodiol diacetate	52557.3	17882.3	45070.1	24035.7	7073.38	31395.1	17343.9	106710	48369.8	47832.6	122761	110275	-2.4242	0.035806	1.446	0.094013
163.112	13.37	162.104	C11H14O	[FA (11:2)] 4,10-undecadiynal	2.52844e+06	2.04905e+06	2.63373e+06	2.44998e+06	1.26161e+06	1.96472e+06	2.20227e+06	3.15957e+06	2.03359e+06	3.56203e+06	3.46881e+06	3.85139e+06	-2.417	0.036246	1.4407	0.094013
275.088	16.76	276.096	C10H16N2O7	GammaGlutamylglutamicacid	47040.7	20174.4	56356.8	47299.6	3112.61	23748.9	29629.8	86992.6	35379.6	72336.3	125680	131092	-2.4204	0.036038	1.4432	0.094013
235.169	18	234.162	C15H22O2	[PR] 1,13-Dihydroxy-herbertene	1.11296e+06	1.10335e+06	604728	638235	1.32288e+06	995835	763033	289765	466155	278784	252541	259565	-2.4168	0.036262	1.4405	0.094013
315.254	4.15	316.261	C18H36O4	[FA hydroxy(18:0)] 9,10-dihydroxy-octadecanoic acid	607325	409837	321575	232732	216784	466100	301804	1.03474e+06	648449	641916	916560	1.72848e+06	-2.4147	0.036389	1.439	0.094013
205.097	11.79	204.09	C11H12N2O2	L-Tryptophan	1.52612e+06	1.1736e+06	1.56396e+06	1.18255e+06	581652	1.00406e+06	1.19264e+06	2.24032e+06	1.19591e+06	1.66329e+06	2.17571e+06	2.25664e+06	-2.4133	0.036477	1.438	0.094013
569.059	4.16	568.051	C15H23FN2O16P2	UDP-[3-F]galactofuranose	4.21933e+06	3.24294e+06	3.84231e+06	3.10276e+06	2.48341e+06	2.80935e+06	3.42722e+06	4.97638e+06	3.91082e+06	3.68304e+06	5.34085e+06	4.2201e+06	-2.4113	0.0366	1.4365	0.094013
491.179	14.53	490.173	C19H30N4O9S	Glu-Met-Asp-Pro	671630	758919	334199	423942	669209	480746	611741	321892	371609	326441	113498	162179	2.4056	0.036961	1.4323	0.094299
258.17	10.49	257.163	C13H23NO4	2-Hexenoylcarnitine	733670	691716	829487	647480	386865	1.04238e+06	556342	2.33353e+06	1.01359e+06	959191	1.74303e+06	2.22922e+06	-2.4001	0.037309	1.4282	0.094882
213.186	4.11	214.193	C13H26O2	CAI-1	425963	297445	342950	226960	155926	265022	215701	577550	401022	407234	528684	655647	-2.3976	0.037467	1.4263	0.094981
268.104	9.21	267.097	C10H13N5O4	Adenosine	20300000	13100000	23100000	17200000	7.84606e+06	26700000	21700000	30000000	19000000	26600000	33500000	28500000	-2.3931	0.037756	1.423	0.09522
175.096	4.16	174.089	C8H14O4	Suberic acid	1.30965e+06	1.18715e+06	1.18193e+06	863118	836488	1.08366e+06	1.17323e+06	1.93125e+06	1.14943e+06	1.36232e+06	1.29359e+06	1.83791e+06	-2.3908	0.037908	1.4213	0.09522
117.091	4.74	116.084	C6H12O2	Hexanoic acid	1.39379e+06	1.75404e+06	1.53214e+06	1.22863e+06	1.72512e+06	1.43044e+06	1.67032e+06	3.45114e+06	1.63116e+06	1.64289e+06	2.82459e+06	2.45753e+06	-2.3906	0.037921	1.4211	0.09522
402.81	17.82	403.817	C9H6O3Cl6S	Endosulfan	382721	322950	231711	253514	308176	421244	325426	451937	437716	368520	452564	405263	-2.3868	0.03817	1.4183	0.095544
205.155	20.15	204.147	C9H21N2O3	3-Hydroxy-N6,N6,N6-trimethyl-L-lysine	298885	278979	77503.4	84928.2	197336	115611	162128	19299.7	50915.9	37075.7	21190.7	105087	2.376	0.038877	1.4103	0.097009
188.071	11.78	187.063	C11H9NO2	Indoleacrylicacid	5.0701e+06	3.9118e+06	5.10314e+06	3.97482e+06	1.83943e+06	3.18406e+06	4.05812e+06	7.22843e+06	3.96161e+06	5.29193e+06	6.74077e+06	7.00122e+06	-2.373	0.039079	1.4081	0.09721
202.086	5.19	201.079	C12H11NO2	2'-Aminobiphenyl-2,3-diol	499199	365369	538867	402646	120787	953506	476727	646144	784627	1.74773e+06	2.88413e+06	2.26711e+06	-2.367	0.039479	1.4036	0.097899
235.17	4.21	236.178	C15H24O2	Capsidiol	331358	218142	242795	161377	151549	207413	224312	528991	256747	240438	476893	503440	-2.3564	0.040197	1.3958	0.09937
160.062	9.25	159.054	C7H5N5	1-N6-ethenoadenine	74538.9	45474.5	71156.1	54495	20259.1	87398.4	70033.5	95414.1	60724	94080.5	104444	101325	-2.3486	0.040735	1.39	0.10011
393.209	5.01	392.202	C22H32O4S	[ST hydroxy(2:0/2:0)] (7E)-(3S,6RS)-3-hydroxy-6,19-epithio-23,24-dinor-9,10-seco-5(10),7-choladien-22-al S,S-dioxide	3.36821e+06	4.19579e+06	3.52644e+06	1.92544e+06	3.56242e+06	3.55272e+06	3.08156e+06	10800000	3.80849e+06	4.01223e+06	9.39533e+06	10300000	-2.3485	0.040748	1.3899	0.10011
146.117	13.47	145.11	C7H15NO2	4-Trimethylammoniobutanoate	4.00281e+06	3.22075e+06	4.29234e+06	3.83712e+06	1.62394e+06	3.03309e+06	3.46902e+06	5.76368e+06	3.23252e+06	4.68648e+06	6.04361e+06	5.90627e+06	-2.3407	0.04129	1.3842	0.1002
271.171	4.23	272.178	C18H24O2	Estradiol-17beta	356734	183202	192114	156476	142355	197088	201496	547752	253689	248314	432670	479742	-2.3354	0.041665	1.3802	0.1002
230.175	7.3	229.168	C12H23NO3	N-Decanoylglycine	441603	580196	366560	480907	174215	387097	518971	497981	425992	279993	419885	657337	-2.3449	0.040995	1.3873	0.1002
311.296	4.05	312.303	C20H40O2	[FA (20:0)] eicosanoic acid	572939	315374	420644	308820	280077	458715	503605	496794	511527	499444	1.10268e+06	1.00067e+06	-2.3404	0.041312	1.3839	0.1002
156.138	18.05	155.131	C9H17NO	N-Methylpelletierine	1.97755e+06	2.413e+06	824785	964659	3.637e+06	1.72619e+06	1.38967e+06	946731	538363	336209	505795	448540	2.3389	0.041415	1.3828	0.1002
172.134	4.03	173.142	C9H19NO2	[FA amino(9:0)] 9-amino-nonanoic acid	1.19537e+06	733259	668398	539517	381337	780548	669416	1.22166e+06	1.09404e+06	723752	1.75258e+06	2.251e+06	-2.3373	0.041533	1.3816	0.1002
335.073	16.1	334.067	C9H19O11P	sn-glycero-3-Phospho-1-inositol	199097	126500	204950	162800	60122.2	145495	157130	263454	159913	224828	253021	337820	-2.3369	0.041561	1.3813	0.1002
569.314	4.83	568.308	C23H40N10O7	Glu-Lys-Arg-His	18200000	24400000	21300000	10200000	18300000	15200000	18400000	66500000	19200000	23500000	49600000	47700000	-2.3324	0.041882	1.378	0.10042
449.17	4.51	450.178	C17H30N4O8S	Asp-Leu-Thr-Cys	214817	168155	98491.2	133214	113138	215892	286922	455755	186017	131947	252900	452766	-2.3299	0.042058	1.3761	0.10054
338.181	15.64	337.175	C15H23N5O4	L-Tyrosyl-L-arginine	443549	273320	251256	184138	92032.4	95727.4	170445	175917	77201.5	26340.3	6283.36	10951.1	2.3268	0.042278	1.3739	0.10076
639.292	20.05	638.285	C35H38N6O6	Phe-Thr-Trp-Trp	16636.2	32011.5	124825	103343	25936.3	118553	44400	151991	113282	177956	241166	331638	-2.3244	0.042455	1.3721	0.10088
305.018	15.07	306.025	C9H11N2O8P	2',3'-Cyclic UMP	259008	194829	265380	198016	85789.3	156474	180978	302077	165497	212328	296569	288968	-2.3165	0.043027	1.3663	0.10132
428.261	4.66	427.254	C18H33N7O5	Arg-Val-Gly-Pro	11000000	13400000	12400000	8.28567e+06	13100000	10800000	13700000	28100000	10700000	13100000	22500000	20400000	-2.3196	0.0428	1.3686	0.10132
265.218	4.15	266.225	C17H30O2	[FA (17:0)] 7-heptadecynoic acid	309325	241764	262195	164105	154693	180088	216734	480787	257682	238854	515877	451979	-2.3156	0.043097	1.3656	0.10132
239.238	4.12	240.245	C16H32O	Hexadecanal	426904	271007	407310	253255	208413	305085	367237	644668	351110	329443	588568	496917	-2.3148	0.04315	1.365	0.10132
219.174	20.84	218.167	C15H22O	Solavetivone	1.59458e+06	1.52755e+06	705945	884039	1.74284e+06	1.4412e+06	1.22678e+06	497621	675046	676197	720631	379190	-2.3131	0.043277	1.3637	0.10132
114.091	5.57	113.084	C6H11NO	epsilon-Caprolactam	3.90357e+06	3.88078e+06	5.98712e+06	3.84611e+06	2.30806e+06	5.4215e+06	4.20848e+06	5.61181e+06	6.1363e+06	6.24157e+06	7.35187e+06	11200000	-2.3078	0.043669	1.3598	0.10145
329.234	4.51	330.241	C18H34O5	[FA trihydroxy(18:0)] 9S,12S,13S-trihydroxy-10E-octadecenoic acid	3.4189e+06	2.49867e+06	1.98998e+06	955894	1.52711e+06	1.87163e+06	2.50778e+06	7.92961e+06	2.60494e+06	2.1196e+06	5.34599e+06	5.36762e+06	-2.3078	0.043673	1.3598	0.10145
120.065	7.32	119.058	C4H9NO3	L-Threonine	31300.8	42369.6	62380.2	90072.3	43448.4	76092.8	80293.4	70620.6	63750.9	99353.9	140856	182007	-2.3072	0.043717	1.3594	0.10145
445.288	4.65	444.281	C18H36N8O5	Ala-Lys-Ala-Arg	25900000	33700000	28400000	21400000	37200000	28100000	32100000	73100000	28200000	32100000	61300000	58000000	-2.2699	0.046582	1.3318	0.10386
163.075	4.43	162.068	C10H10O2	cis-1,2-Dihydronaphthalene-1,2-diol	35205.5	0	16941.1	8095.25	40290.9	0	0	0	0	0	0	0	2.2739	0.046266	1.3347	0.10386
185.042	15.97	184.035	C12H8S	dibenzothiophene	14185.5	14416.6	31865.5	31705.1	11954.8	8275.01	33323.7	41263.5	17103.1	25455.7	31302.9	45064.5	-2.2759	0.046107	1.3362	0.10386
393.25	4.68	392.242	C20H32N4O4	Lys-Phe-Val	17000000	21100000	18700000	12600000	20900000	15200000	18700000	47000000	18200000	20500000	35400000	33800000	-2.2877	0.045188	1.345	0.10386
232.154	7.21	231.147	C11H21NO4	O-Butanoylcarnitine	21326	4008.05	17184.1	18965.7	70705.7	53016.5	32328.6	34943.1	64668.7	47013.9	118321	108090	-2.2851	0.045391	1.343	0.10386
335.223	4.62	336.23	C20H32O4	Leukotriene B4	1.39972e+06	835325	1.27017e+06	473385	386929	317420	1.39178e+06	4.38066e+06	389747	1.05897e+06	3.81028e+06	2.70005e+06	-2.2819	0.04564	1.3407	0.10386
349.182	5.04	348.176	C12H24N6O6	Ser-Ser-Arg	993619	1.20709e+06	1.1801e+06	697463	1.51462e+06	1.5423e+06	1.20537e+06	2.56389e+06	1.38404e+06	1.21419e+06	2.82641e+06	2.8475e+06	-2.2801	0.045775	1.3394	0.10386
218.138	12.39	217.131	C10H19NO4	O-Propanoylcarnitine	393352	378785	324999	271187	252730	478629	320449	1.09005e+06	467563	388147	705092	919809	-2.2778	0.04596	1.3376	0.10386
313.239	4.22	314.246	C18H34O4	[FA hydroxy(18:0)] 9,10-dihydroxy-12Z-octadecenoic acid	5.94103e+06	4.56466e+06	4.58961e+06	2.26113e+06	2.85905e+06	3.22471e+06	4.429e+06	10900000	4.50242e+06	4.08477e+06	9.08714e+06	8.49494e+06	-2.277	0.046022	1.337	0.10386
244.154	10.95	243.147	C12H21NO4	Tiglylcarnitine	459880	451058	437800	382464	337887	599178	314339	1.29039e+06	631875	511769	968116	1.16576e+06	-2.2767	0.046045	1.3368	0.10386
249.061	11.76	248.053	C9H12O8	pentane-1,3,4,5-tetracarboxylate	306678	253617	314741	262928	105444	196067	257463	417625	248786	315986	420244	403382	-2.2717	0.046435	1.3332	0.10386
205.123	4.11	206.131	C13H18O2	Ibuprofen	1.06317e+06	721505	960114	856371	606470	663961	608183	1.55023e+06	922371	1.13459e+06	1.63806e+06	1.48811e+06	-2.2717	0.046439	1.3331	0.10386
262.128	13.02	261.121	C11H19NO6	Lotaustralin	169089	180876	199963	163517	126561	152521	160674	215865	178367	193718	241586	273637	-2.2701	0.046561	1.332	0.10386
744.498	20.27	743.489	C43H70NO7P	[PE (6:0/8:0)] 1-(6-[5]-ladderane-hexanoyl)-2-(8-[3]-ladderane-octanyl)-sn-glycerophosphoethanolamine	983147	1.01587e+06	1.59854e+06	1.52243e+06	687701	1.08494e+06	878805	2.13791e+06	1.4559e+06	1.87679e+06	2.08954e+06	1.70718e+06	-2.2699	0.046575	1.3318	0.10386
162.076	11.04	161.069	C6H11NO4	L-2-Aminoadipate	245170	250634	267022	193833	166578	159366	180655	364774	187659	367733	483187	368051	-2.2659	0.046893	1.3289	0.10427
132.102	11.39	131.095	C6H13NO2	L-Leucine	13200000	10800000	13800000	10600000	6.00331e+06	9.94194e+06	11400000	18600000	10700000	16200000	17900000	21100000	-2.2576	0.047559	1.3228	0.10543
853.502	4.12	854.507	C42H80O13P2	PGP(18:1(11Z)/18:1(11Z))	764451	598312	557556	453279	349189	387948	466873	805021	497889	463166	951133	780362	-2.2561	0.047683	1.3216	0.10543
[truncated: 436 more rows]

## Sheet: Table S5 (50)
m/z	Rt(min)	mwt	formula	Metabolites	asc-1	asc-2	asc-3	asc-4	asc-5	asc-6	as50-1	as50-2	as50-3	as50-4	as50-5	as50-6	t.stat	p.value	(-LOG10(p))	FDR
[truncated: 796 more rows]

[truncated: 9 more sheets: Table S5 (100), Table S5 (150), Table S5 (200), Table S6 (Master file), Table S6 (25), Table S6 (50), Table S6 (100), Table S6 (150), table S6 (200)]
